# Supplementary material for: Targeted Metabolomics in High Performance Sports: Differences between the Resting Metabolic Profile of Endurance- and Strength-Trained Athletes in Comparison with Sedentary Subjects over the Course of a Training Year
Source: Metabolites. 2023 Jul 10;13(7):833. doi: 10.3390/metabo13070833 (PMC10383823; doi:10.3390/metabo13070833)
Supplement: Supplementary file 1 [file metabolites-13-00833-s001.zip › Supplementary Tables.xlsx]

## Sheet: information
article title
Targeted metabolomics in high performance sports: differences between the resting metabolic profile of endurance- and strength-trained athletes in comparison with sedentary subjects over the course of a training year
journal name
Metabolites
author names
Mario Parstorfer1,2, Gernot Poschet3, Dorothea Kronsteiner4, Kirsten Brüning2, Birgit Friedmann-Bette1
affiliation
1 Department of Sports Medicine, University Hospital Heidelberg, Germany, 2 Olympic Training Centre, Heidelberg, Germany, 3 Centre for Organismal Studies, Heidelberg University, Heidelberg, Germany, 4 Institute of Medical Biometry and Informatics, University of Heidelberg, Heidelberg, Germany
corresponding author
Mario Parstorfer, M.Sc, Medical Clinic, University Hospital Heidelberg, Im Neuenheimer Feld 410, Olympic Training Centre, Heidelberg, Germany, Im Neuenheimer Feld 710, 69120 Heidelberg, Germany, email: m.parstorfer@osp-mrn.de, phone: 0049-1723004947
content
Supplementary Table S1. Details of the total training volume in each training phase of the strength-trained athletes (ST).
Supplementary Table S2. Details of the total training volume in each training phase of the endurance-trained athletes (ET).
Supplementary Table S3. Detailed data on metabolites between the groups.
Supplementary Table S4. Detailed data on metabolites between the training phases and groups.

## Sheet: Table S1
Supplementary Table 1. Details of the total training volume in each training phase of the strength-trained athletes (ST)° (mean ± SD).
	Units	RP		PP		CP
training volume (specific)	lifted tons per week	76.2 ± 52.9		47.5 ± 8.8		38.5 ± 9.1
training volume (specific)	repetitions per week	378.9 ± 189.8		590.5 ± 262.3		410.1 ± 169.2
training distribution (specific : unspecific)	% of training volume	61.9 ± 18.0		63.1 ± 17.6		86.0 ± 18.9	*
clean & snatch performance	kg	245.3 ± 42.7		269.3 ± 35.5		275.2 ± 50.1
Abbreviations: PP, preparatory phase; CP, competition phase; RG, regeneration phase. specific means all exercises which are directly related to competition performance (complex 1 to 7 according to Trainingmittelkatalog BVDG). ° 8 weightlifters fully documented their training. * significantly different to RP (P ≤ 0.05).

## Sheet: Table S2
Supplementary Table 2. Details of the total training volume in each training phase of the endurance-trained athletes (ET)° (mean ± SD).
	Units	PP		CP		RP
training volume	kilometres per week	94.5 ± 23.5	*	82.8 ± 14.7	*	25.3 ± 25.5
zone 1	% of training volume	77 ± 14		71 ± 11		63 ± 46
zone 2	% of training volume	13 ± 9		16 ± 9		8 ± 9
zone 3	% of training volume	10 ± 7	*	13 ± 6	*	4 ± 8
Abbreviations: PP, preparatory phase; CP, competition phase; RG, regeneration phase. ° 8 runners fully documented their training. At RP ~25% of total training volume was rest (no zone). * significantly different to RP (P ≤ 0.05).

## Sheet: Table S3
Supplementary Table 3. Detailed data on metabolites between the groups.					resting metabolite profile between the groups
		sorted by metabolite			descriptive analysis								ANCOVA				univariate		univariate		univariate		PLS-DA
					control strength (CGS)		control endurance (CGE)		endurance-trained (ET)		strength-trained (ST)		group	training	group x training	covariate (breakfast)	CGE vs. ET		CGS vs. ST		ST vs. ET		groups
compound class	metabolite name	metabolite	% missings	coefficient of variation (CV%)	mean	SD	mean	SD	mean	SD	mean	SD	p	p	p	p	log2FC	p (BNF)	log2FC	p (BNF)	log2FC	p (BNF)	VIP
Aminoacids Related	1-Methylhistidine	1-Met-His	0	6.00707	5.188	1.245	4.822	1.12	4.659	1.189	6.156	1.891	0.113232	0.00254875	0.00730897	0.389615	-0.0496113	1	0.246815	0.665761	-0.401973	0.0203821	1.0338
Indoles Derivatives	Indoleacetic acid	3-IAA	0	5.71115	3.002	3.556	3.244	4.519	2.189	0.681	2.212	0.513	0.920451	0.000408496	0.14983	0.632435	-0.567502	1	-0.440573	1	-0.0150794	1	0.23296
Indoles Derivatives	Indole-3-propionic acid	3-IPA	0	7.45098	1.256	0.819	1.466	1.125	2.789	2.001	1.206	0.907	0.0127143	0.0348934	0.6603	0.471062	0.927863	6.04883e-10	-0.0586066	1	1.20952	1.69622e-16	1.3364
Aminoacids Related	Homocysteine	HCys	0	10.878	5.84	1.551	5.957	1.629	5.13	0.956	4.721	0.967	0.0237759	0.0114538	1.09308e-09	0.0201558	-0.215627	0.527969	-0.306876	0.0130972	0.119866	0.923318
Aminoacids Related	3-Methylhistidine	3-Met-His	0	6.30081	10.545	8.652	11.592	8.568	9.074	10.42	14.474	10.752	0.259165	0.002396	0.00122819	0.991176	-0.353319	2.54577e-15	0.456905	5.34506e-06	-0.673653	4.92161e-29	0.69056
Aminoacids Related	Hydroxytryptophan	5-AVA	0.0815603	7.02997	0.043	0.017	0.04	0.014	0.037	0.01	0.042	0.008	0.929442	0.00203132	0.155325	0.069404	-0.112475	1	-0.0339473	1	-0.182864	1	0.85435
Fatty Acids	Arachidonic acid	AA	0	15.161	1.761	0.809	1.837	1.086	1.685	0.536	1.857	0.551	0.0821633	0.39946	0.0565546	0.186698	-0.124603	1	0.0765789	1	-0.140225	1	0.23858
Aminoacids Related	L-alpha-Aminobutyric acid	AABA	0	5.74397	19.853	5.326	17.106	4.076	15.823	6.803	18.756	5.719	0.0191878	3.05063e-09	0.0232027	0.481548	-0.112479	0.688858	-0.0820048	1	-0.245329	0.171944	0.97829
Glycerophospholipids	LysoPC(17:0)	lysoPC a C17:0	0	7.53138	1.381	0.559	1.394	0.47	1.545	0.364	1.263	0.305	0.442372	0.435138	4.49428e-05	0.0110455	0.148376	1	-0.128859	1	0.290752	0.0935788
Carboxylic Acids	Aconitic acid	AconAcid	0	8.97348	5.94	1.04	5.765	1.067	5.987	1.01	6.481	1.386	0.0219254	0.300905	0.259605	0.0914496	0.0545127	1	0.125754	1	-0.114383	1	0.27186
Aminoacids Related	Asymmetric dimethylarginine	ADMA	0	5.88235	0.451	0.057	0.426	0.047	0.467	0.062	0.429	0.065	0.199277	0.871976	0.73059	0.202849	0.132569	1	-0.0721498	1	0.122445	1	0.24223
Aminoacids	Alanine	Ala	0	6.50384	465.972	65.417	439.194	57.685	445.933	88.001	433.028	83.784	0.662685	0.0793592	0.00354563	0.608453	0.0219686	1	-0.105783	0.823901	0.0423667	1	1.101
Aminoacids	Arginine	Arg	0	6.56199	123.775	17.08	114.914	14.968	104.093	13.374	117.511	27.683	0.000269774	0.250484	0.498472	0.600511	-0.142682	1	-0.0749241	1	-0.174923	1	2.046
Aminoacids	Asparagine	Asn	0	7.04417	62.853	13.547	60.008	12.337	73.673	16.283	64.061	15.609	0.546219	0.0288041	0.205099	0.7257	0.295981	0.0689141	0.0274647	1	0.20169	0.192708	0.04654
Aminoacids Related	ß-Aminobutyric acid	BABA	0.120567	7.73585	0.042	0.015	0.028	0.016	0.041	0.013	0.031	0.01	0.0110533	0.0208504	0.386667	0.980164	0.550197	1	-0.438121	1	0.403356	1	0.6285
Acylcarnitines	carnitine	C0	0	24.0506	44.725	6.339	43.403	5.661	34.35	8.009	33.926	14.522	1.50955e-06	2.83472e-09	1.97081e-24	0.988317	-0.337485	0.00682761	-0.39869	1.06203e-07	0.0179188	0.474609	1.649
Acylcarnitines	acetylcarnitine	C2	0	14.3952	4.575	1.266	4.371	0.904	3.717	1.178	3.281	0.874	7.00459e-07	0.687216	8.49182e-06	0.0936374	-0.233825	0.125872	-0.479636	1.94275e-05	0.180003	0.475654	1.6412
Acylcarnitines	propionylcarnitine	C3	0	6.47436	0.498	0.093	0.493	0.085	0.443	0.117	0.466	0.098	0.103018	0.00354645	0.00187202	0.461915	-0.154281	1	-0.0958158	1	-0.0730233	1	0.65497
Acylcarnitines	Butyrylcarnitine	C4	0.0992908	7.23918	0.212	0.067	0.239	0.068	0.215	0.04	0.205	0.06	0.222439	0.413588	0.803752	0.830474	-0.152674	1	-0.0484404	1	0.0687128	1	0.67561
Bile Acids	Cholate	CA	0.0992908	6.54045	0.17	0.304	0.162	0.319	0.054	0.058	0.12	0.216	0.27133	0.496041	0.000483381	0.0799357	-1.58496	1	-0.5025	1	-1.152	1	0.69148
Bile Acids	Chenodeoxycholic acid	CDCA	0.141844	5.29801	0.274	0.299	0.309	0.417	0.127	0.098	0.266	0.253	0.121227	0.761767	0.0024388	0.149173	-1.28278	0.299556	-0.0427496	1	-1.0666	1	0.0022968
Cholesterol Esters	CE(16:0)	CE(16:0)	0	12.1441	208.947	54.858	198.392	57.316	184.633	47.448	191.128	58.032	0.735106	0.0179522	0.0680225	0.217227	-0.103693	1	-0.128598	0.524069	-0.0498787	1	1.5047
Cholesterol Esters	CE(18:0)	CE(18:0)	0	13.1966	17.708	4.494	16.171	4.379	17.373	4.594	16.412	5.207	0.597146	0.031148	0.00447439	0.189125	0.103438	1	-0.10965	0.537818	0.0820958	1	0.0051836
Cholesterol Esters	CE(18:1(9Z))	CE(18:1)	0	13.1899	439.556	97.777	432.056	154.36	415.533	98.926	414.806	133.18	0.691044	0.293327	0.189046	0.218515	-0.0562553	1	-0.0836102	0.816033	0.00252629	1	0.91651
Cholesterol Esters	CE(18:2(9Z,12Z))	CE(18:2)	0	11.9403	1382.47	363.564	1358.25	454.613	1285.83	262.42	1348.47	331.369	0.994448	0.0572958	0.337206	0.725441	-0.0790458	1	-0.0359247	1	-0.0686223	1	0.33696
Cholesterol Esters	CE(18:3(6Z,9Z,12Z))	CE(18:3)	0	10.9053	56.294	15.444	62.081	18.56	58.41	18.025	57.253	24.49	0.753066	0.0114951	0.6862	0.636533	-0.0879364	1	0.0243701	1	0.0288641	1	0.81142
Cholesterol Esters	CE(20:3(8Z,11Z,14Z))	CE(20:3)	0	12.7577	24.718	6.452	25.801	10.113	21.45	7.626	25.603	10.439	0.503371	0.167836	0.248461	0.887567	-0.266449	0.106034	0.0507509	1	-0.255335	0.490476	1.1957
Cholesterol Esters	CE(20:4(8Z,11Z,14Z,17Z))	CE(20:4)	0	11.0706	212.508	69.007	226.731	92.394	165.687	49.42	218.25	72.619	0.212801	0.0174891	0.204847	0.076102	-0.452521	0.0021361	0.0384645	1	-0.397521	0.0133515	1.7757
Cholesterol Esters	CE(20:5(5Z,8Z,11Z,14Z,17Z))	CE(20:5)	0	11.2733	45.294	17.041	52.239	23.649	49.682	29.721	47.256	22.316	0.897374	0.0156419	0.0234019	0.0761019	-0.072404	0.701306	0.0611776	1	0.0722257	1	0.9014
Cholesterol Esters	CE(22:5(4Z,7Z,10Z,13Z,16Z))	CE(22:5)	0.0035461	14.6026	2.286	0.517	2.315	0.798	2.194	0.695	2.52	0.787	0.613314	0.0196681	0.427295	0.051038	-0.0774487	1	0.140598	1	-0.19986	1	0.89565
Cholesterol Esters	CE(22:6(4Z,7Z,10Z,13Z,16Z,19Z))	CE(22:6)	0	11.0834	33.808	11.727	33.761	15.796	26.76	12.299	27.026	10.209	0.245231	0.0357725	0.159932	0.0858299	-0.33528	0.00792263	-0.323017	0.00383039	-0.0142699	1	0.54484
Ceramides	Cer(d18:1/16:0)	Cer(d18:1/16:0)	0	6.39731	0.374	0.079	0.375	0.077	0.363	0.055	0.339	0.065	0.488683	0.370929	0.122935	0.58278	-0.046921	1	-0.141753	1	0.0986843	1	0.11284
Ceramides	Cer(d18:1/18:0)	Cer(d18:1/18:0)	0.0070922	9.64912	0.14	0.033	0.138	0.033	0.119	0.021	0.131	0.026	0.315062	0.263504	0.753218	0.762358	-0.213707	1	-0.09586	1	-0.138605	1	0.8908
Ceramides	Cer(d18:1/20:0)	Cer(d18:1/20:0)	0	10.989	0.101	0.021	0.092	0.018	0.09	0.02	0.096	0.021	0.788483	0.00294109	0.320255	0.788213	-0.0317089	1	-0.073249	1	-0.0931094	1	0.87072
Ceramides	Cer(d18:1/22:0)	Cer(d18:1/22:0)	0	9.19118	0.669	0.121	0.635	0.109	0.671	0.139	0.634	0.09	0.552553	0.140363	0.00228671	0.414393	0.0795562	1	-0.0775234	1	0.0818299	1	0.55935
Ceramides	Cer(d18:1/23:0)	Cer(d18:1/23:0)	0	11.1111	0.756	0.183	0.75	0.167	0.782	0.145	0.663	0.131	0.148987	0.302005	0.0192461	0.330345	0.060278	1	-0.189377	1	0.23816	0.695951	0.19626
Ceramides	Cer(d18:1/24:0)	Cer(d18:1/24:0)	0	7.68734	1.965	0.373	1.924	0.327	2.074	0.441	1.751	0.334	0.0804747	0.409746	0.000507984	0.80342	0.108307	1	-0.16635	0.480783	0.244237	0.160834	0.47541
Ceramides	Cer(d18:1/24:1)	Cer(d18:1/24:1)	0	7.92952	1.102	0.221	1.07	0.202	0.927	0.149	0.961	0.224	0.233245	0.607575	0.0300086	0.507023	-0.20697	1	-0.197516	0.515167	-0.0519671	1	0.70334
Ceramides	Cer(d18:1/25:0)	Cer(d18:1/25:0)	0	16.6667	0.272	0.055	0.29	0.065	0.236	0.041	0.262	0.057	0.261439	0.832255	0.0495878	0.23752	-0.297266	1	-0.0540398	1	-0.15078	1	0.68089
Ceramides	Cer(d18:2/16:0)	Cer(d18:2/16:0)	0.0283688	12.6984	0.08	0.012	0.078	0.015	0.078	0.014	0.063	0.012	0.000249476	0.688549	0.191974	0.738834	0	1	-0.344648	1	0.308122	1	1.0076
Ceramides	Cer(d18:2/22:0)	Cer(d18:2/22:0)	0.0212766	8.125	0.205	0.041	0.211	0.039	0.194	0.057	0.178	0.031	0.203694	0.0743858	0.177344	0.179341	-0.121186	1	-0.203747	1	0.124179	1	0.98923
Ceramides	Cer(d18:2/24:0)	Cer(d18:2/24:0)	0.0035461	10.274	0.382	0.08	0.393	0.069	0.416	0.106	0.333	0.049	0.0319369	0.155671	0.000766968	0.706861	0.0820542	1	-0.19805	1	0.321061	1	0.88626
Ceramides	Cer(d18:2/24:1)	Cer(d18:2/24:1)	0	14.4928	0.224	0.046	0.223	0.037	0.189	0.036	0.187	0.031	0.0139526	0.467792	0.302183	0.995948	-0.238657	1	-0.26046	1	0.015348	1	1.0535
Triacylglycerols	NA	TG(18:1_30:2)	0.12766	17.8612	2.899	1.445	2.971	1.478	3.205	1.777	3.649	1.129	0.407611	0.0521495	0.00819642	0.047422	0.109376	1	0.331946	0.00401342	-0.187177	0.0685918
Biogenic Amines	ß-Alanine	beta-Ala	0	7.18157	4.208	1.525	3.79	1.361	3.631	1.304	5.647	2.312	0.0172262	0.00030125	0.00869359	0.00146747	-0.0618309	1	0.42435	0.0156874	-0.637118	1.35352e-05
Triacylglycerols	NA	TG(18:0_36:2)	0	11.1421	18.334	7.319	17.002	7.802	13.63	4.467	19.364	9.738	0.126579	3.78499e-05	0.00887895	0.046808	-0.318919	0.100629	0.0788554	1	-0.506591	0.00735468
Aminoacids Related	Citrulline	Cit	0	7.44403	29.747	5.037	28.219	5.227	31.303	6.18	27.867	6.106	0.254643	0.618259	0.0209659	0.330235	0.149634	1	-0.0941865	1	0.167743	0.335116	1.2958
Aminoacids	Tryptophan	Trp	0	3.96433	68.7	7.854	66.511	5.975	69.623	10.035	68.469	7.261	0.377843	0.58394	0.00912795	0.0404215	0.065971	1	-0.00485916	1	0.024113	1
Hormones	Cortisol	Cortisol	0	8.41121	0.321	0.1	0.325	0.084	0.342	0.076	0.32	0.079	0.319962	0.681533	0.468934	0.0681707	0.0735566	1	-0.00450139	1	0.0959244	1	0.26735
Aminoacids Related	Creatinine	Creatinine	0	6.24611	76.514	10.592	70.361	9.576	68.763	9.781	84.425	11.606	0.0338117	0.789952	0.0269205	0.375499	-0.0331435	1	0.141947	1	-0.296038	0.141986	0.087777
Aminoacids	Cysteine	Cys	0	6.69541	76.078	7.453	76.586	6.298	62.563	7.496	73.172	10.476	0.00234121	0.0374234	1.50722e-05	0.44174	-0.291771	0.0476724	-0.0561876	1	-0.225982	0.639708	1.7707
Aminoacids Related	Cystine	Cystine	0	10.9091	75.619	9.395	72.858	9.032	61.953	9.527	79.425	12.645	0.000792156	0.0457124	1.00588e-05	0.707138	-0.233913	0.188168	0.0708444	1	-0.358419	0.0289959	2.6638
Bile Acids	Deoxycholic acid	DCA	0.035461	5.36913	0.296	0.221	0.303	0.262	0.23	0.177	0.323	0.27	0.664431	0.588479	0.0239397	0.960217	-0.397684	1	0.125937	1	-0.4899	1	0.46657
Diacylglycerols	DG(16:0/18:2(9Z,12Z)/0:0)	DG(16:0_18:2)	0.156028	8.68908	1.437	0.572	1.342	0.356	1.213	0.367	1.813	0.173	0.000496717	0.00951039	0.452868	0.42893	-0.145805	1	0.335319	0.0495747	-0.579799	0.000246158	1.1842
Glycerophospholipids	NA	PC aa C32:3	0	7.42706	3.375	1.006	3.728	1.188	0.472	1.146	0.466	1.652	0.240082	0.00064067	0.0145911	0.0256372	-0.186135	1	-0.0987099	1	0.0184569	1
Diacylglycerols	DG(18:1(9Z)/18:1(9Z)/0:0)	DG(18:1_18:1)	0.0212766	20.9427	4.139	1.353	4.08	1.156	3.459	1.175	2.94	0.956	0.0122355	0.0277576	0.379073	0.197244	-0.238214	0.149331	-0.493466	2.32579e-05	0.234539	0.197504	2.0851
Diacylglycerols	DG(18:1(9Z)/18:2(9Z,12Z)/0:0)	DG(18:1_18:2)	0	9.09277	6.725	2.16	6.889	1.787	6.019	2.013	7.456	1.762	0.184849	0.00190223	0.757812	0.487338	-0.194771	0.272982	0.148868	1	-0.308878	0.0398896	0.4062
Triacylglycerols	NA	TG(18:1_30:1)	0.187943	9.35728	14.932	8.687	16.633	8.69	15.876	10.193	25.028	3.533	0.0081043	0.0608368	0.0170914	0.0474703	-0.0672009	1	0.745136	1.60176e-17	-0.656696	8.01273e-15
Diacylglycerols	DG(18:2(9Z,12Z)/18:2(9Z,12Z)/0:0)	DG(18:2_18:2)	0.0070922	9.28074	3.324	2.558	2.688	0.89	2.87	1.263	3.203	0.865	0.622819	0.0444726	0.0074367	0.655398	0.0945176	1	-0.0534966	1	-0.158373	0.712992	1.131
Fatty Acids	Docosahexaenoid acid	DHA	0	16.8368	2.938	1.335	3.152	2.121	2.387	1.187	2.447	1.145	0.22016	0.0556056	0.000374629	0.927251	-0.401069	0.0323924	-0.26382	0.0596756	-0.0358155	1	1.1269
Hormones	Dehydroepiandrosterone sulfate	DHEAS	0	5.88373	7.468	1.659	7.634	1.881	7.155	2.178	8.004	2.644	0.97944	0.172747	0.126053	0.442129	-0.0934874	1	0.0999992	1	-0.161769	1	1.624
Triacylglycerols	NA	TG(18:1_30:0)	0.170213	16.0105	25.569	16.887	26.654	14.907	22.452	14.219	43.481	4.19	0.0257212	0.126903	0.0192453	0.041605	-0.247508	0.0209842	0.765989	1.81014e-19	-0.953541	5.3008e-26
Fatty Acids	Eicosapentaenoic acid	EPA	0	10.0691	0.325	0.142	0.393	0.24	0.326	0.116	0.343	0.155	0.0445759	0.164487	0.00552635	0.988501	-0.269657	1	0.0777689	1	-0.0733366	1	0.73119
Biogenic Amines	Aminobutyric acid	GABA	0	6.5995	0.15	0.022	0.14	0.018	0.158	0.022	0.157	0.02	0.000759507	0.753778	0.00603735	0.671759	0.174498	1	0.0658021	1	0.00916	1	1.6734
Triacylglycerols	NA	TG(18:0_38:6)	0	10.4167	1.098	0.353	1.134	0.448	0.823	0.347	1.188	0.338	0.0396033	0.00932962	0.0196301	0.0154778	-0.462456	0.0369339	0.113657	1	-0.529571	0.0171018
Bile Acids	Glycocholic acid	GCA	0	6.47668	0.508	0.406	0.433	0.261	0.434	0.273	0.45	0.307	0.884925	0.519548	0.0861306	0.808571	0.00332802	1	-0.174903	1	-0.05223	1	0.968
Bile Acids	Glycodeoxycholic acid	GCDCA	0	5.80609	1.616	0.852	1.599	0.846	1.531	0.676	1.811	0.832	0.766485	0.0207618	0.00198176	0.479972	-0.0626957	1	0.164359	1	-0.242312	1	0.11502
Bile Acids	Glycochenodeoxycholic acid	GDCA	0.0070922	5.99174	0.63	0.48	0.529	0.392	0.569	0.528	0.648	0.513	0.925798	0.137219	0.00379432	0.155439	0.105161	1	0.040642	1	-0.187565	1	1.0994
Bile Acids	Glycolithocholic acid	GLCA	0.0283688	5.87045	0.073	0.051	0.076	0.053	0.093	0.055	0.087	0.056	0.559892	0.578343	0.0337777	0.117869	0.291231	1	0.253119	1	0.0962153	1	0.0594
Bile Acids	Glycolithocholic acid sulfate	GLCAS	0	5.97015	0.362	0.223	0.314	0.18	0.508	0.312	0.41	0.211	0.14835	0.415118	0.482725	0.217972	0.694064	0.215196	0.179634	1	0.309205	1	1.1242
Aminoacids	Glutamine	Gln	0	6.12565	646.361	75.936	609.5	62.988	652.833	95.076	609.222	57.485	0.969327	0.341372	0.17961	0.302709	0.0990878	1	-0.0853721	1	0.0997459	1	0.096577
Aminoacids	Glutamate	Glu	0	7.71673	37.803	23.13	37.458	24.722	18.403	10.343	37.536	19.058	0.0244562	0.00424973	0.00109909	0.457036	-1.02533	1.86631e-16	-0.0102258	1	-1.02833	7.61065e-17	1.9321
Aminoacids	Glycine	Gly	0	6.21665	260.25	56.812	239.361	45.974	253.733	39.813	231.75	47.836	0.704864	0.389271	0.048874	0.353952	0.0841231	1	-0.167329	0.355534	0.130742	0.649492	0.55078
Bile Acids	Glycoursodeoxycholic acid	GUDCA	0	6.76692	0.129	0.124	0.117	0.105	0.052	0.024	0.128	0.104	0.164802	0.0447106	0.0715266	0.335963	-1.16993	1	-0.0112273	1	-1.29956	1	0.045854
Sugars	Hexose	H1	0	6.87236	4317.47	1107.45	4121.33	870.788	3441.63	608.379	3900.75	779.148	0.183225	0.628221	0.351027	0.113911	-0.260018	0.144454	-0.146435	0.624124	-0.180658	1	2.7227
Aminoacids Related	Homoarginine	HArg	0	5.87959	3.018	0.857	2.824	0.597	2.045	0.352	2.881	0.796	0.000150428	0.708627	0.00803734	0.974801	-0.465639	0.00119193	-0.0670231	1	-0.494469	0.00365981	0.34837
Glycosylceramides	NA	Hex2Cer(d18:1/16:0)	0	5.72687	2.399	0.591	2.371	0.537	2.501	0.478	2.212	0.565	0.338344	0.0307867	0.399419	0.803278	0.0770094	1	-0.117082	1	0.177154	0.34438	1.3811
Glycosylceramides	NA	Hex2Cer(d18:1/24:0)	0.0070922	17.094	0.149	0.03	0.149	0.031	0.178	0.043	0.119	0.034	0.000518507	0.234333	0.48227	0.379888	0.256565	1	-0.324351	1	0.580916	1	0.20596
Aminoacids Related	Proline betaine	ProBetaine	0	5.38188	17.901	17.04	16.893	16.618	10.806	14.189	35.225	22.432	0.000640432	0.88952	0.0267125	4.74031e-09	-0.644593	7.61663e-07	0.97656	1.91775e-31	-1.70477	4.41591e-78
Glycosylceramides	NA	Hex2Cer(d18:1/24:1)	0	7.5	0.416	0.109	0.388	0.092	0.391	0.091	0.357	0.144	0.632104	0.0490088	0.232831	0.915136	0.011112	1	-0.220659	1	0.131245	1	1.2345
Glycosylceramides	NA	Hex3Cer(d18:1/16:0)	0	8.95916	0.959	0.22	0.913	0.203	0.96	0.139	0.857	0.177	0.212589	0.0250961	0.951041	0.112049	0.0724195	1	-0.162236	1	0.163739	1	1.3872
Fatty Acids	Octadecadienoic acid	FA(18:2)	0	9.79649	58.1	47.191	46.164	21.276	47.077	20.898	46.703	16.5	7.95532e-07	0.104983	0.0271423	0.000139669	0.0282542	1	-0.315023	0.471568	0.0115072	1
Glycosylceramides	NA	HexCer(d18:1/16:0)	0	10.757	1.009	0.266	0.949	0.243	0.927	0.195	0.821	0.195	0.178567	0.493249	0.646749	0.599875	-0.0338387	1	-0.297472	0.171886	0.175187	1	0.054018
Triacylglycerols	NA	TG(14:0_36:1)	0.117021	18.246	5.163	2.823	5.209	2.31	4.447	2.285	5.151	1.237	0.511407	0.0926728	0.0284453	0.0387008	-0.228174	0.100289	-0.00335706	1	-0.21202	0.030351
Glycosylceramides	NA	HexCer(d18:1/20:0)	0.156028	17.7419	0.239	0.068	0.255	0.067	0.283	0.053	0.193	0.024	0.000847761	0.431872	0.667746	0.656693	0.150305	1	-0.30841	1	0.552201	0.87271	0.23215
Glycosylceramides	NA	HexCer(d18:1/22:0)	0	9.96662	2.997	0.914	2.873	0.727	3.109	0.905	2.391	0.612	0.110977	0.469759	0.354401	0.632203	0.113893	1	-0.325905	0.0141887	0.378836	0.0042027	0.2786
Glycosylceramides	NA	HexCer(d18:1/23:0)	0	10.7037	1.603	0.515	1.554	0.451	1.547	0.32	1.309	0.376	0.226786	0.410815	0.0533138	0.7081	-0.00651331	1	-0.292309	0.0748577	0.241008	0.166354	0.62682
Glycosylceramides	NA	HexCer(d18:1/24:0)	0	11.9028	1.612	0.461	1.504	0.37	1.679	0.405	1.427	0.43	0.340708	0.659796	0.0799131	0.804831	0.158798	1	-0.175866	0.472042	0.234617	0.177769	0.37007
Glycosylceramides	NA	HexCer(d18:1/24:1)	0	9.07871	3.437	0.955	3.398	0.982	2.751	0.529	2.847	0.797	0.160219	0.756235	0.0403414	0.558925	-0.30473	0.122504	-0.271707	0.032602	-0.0494864	1	0.48262
Glycosylceramides	NA	HexCer(d18:2/24:0)	0.0319149	15.625	0.674	0.143	0.679	0.135	0.67	0.19	0.573	0.12	0.0724957	0.727034	0.143203	0.521347	-0.0192505	1	-0.234213	0.764067	0.225626	1	1.8839
Carboxylic Acids	Hippuric acid	HipAcid	0	6.26549	4.254	2.879	3.628	3.105	5.916	2.486	3.522	2.214	0.00358708	0.00429634	0.634676	0.644427	0.705448	1.35379e-12	-0.272425	0.0742063	0.748227	1.05884e-13	0.78129
Aminoacids	Histidine	His	0	7.83757	99.6	13.04	96.903	9.61	91.517	12.665	97.239	14.116	0.00274652	0.000904861	0.545305	0.832707	-0.0825016	1	-0.0346107	1	-0.0874953	1	1.1524
Indoles Derivatives	Indole	Indole	0.187943	8.32529	4.193	2.57	4.079	2.215	56.503	1.777	60.281	2.523	0.545875	0.00708231	0.0573494	0.60681	-0.0570224	0.443465	-0.028625	0.11991	-0.0933759	1	0.53279
Indoles Derivatives	Indoxyl sulfate	Ind-SO4	0	8.51127	61.489	7.271	58.781	8.652	3.564	6.684	5.045	8.252	0.11013	0.912979	0.685511	0.285248	-0.194718	1	0.266871	1	-0.501357	0.000643193	1.1049
Carboxylic Acids	Lactic acid	Lac	0	6.14806	2614.61	758.851	2496.03	629.17	2061.17	651.772	2161.81	435.621	0.199536	0.72769	0.110061	0.543111	-0.276173	0.0534143	-0.274359	0.0421356	-0.0687757	1	3.2033
Aminoacids	Lysine	Lys	0	4.59595	203.861	18.765	203.583	15.191	198.533	18.39	206.722	17.262	0.00104168	0.201987	0.535615	0.145774	-0.0362383	1	0.0201061	1	-0.0583131	1	0.27564
Vitamins & Cofactors	Choline	Choline	0	10.1126	6.191	1.129	5.464	0.924	6.459	1.181	6.569	1.196	0.095291	0.0907977	0.0393926	0.00441141	0.241353	0.239838	0.0855013	1	-0.0243629	1
Glycerophospholipids	LysoPC(16:0)	lysoPC a C16:0	0	9.02461	70.217	19.927	66.264	15.945	76.013	13.496	69.414	8.839	0.434859	0.684147	0.00025326	0.055015	0.198021	0.331844	-0.0165937	1	0.13102	0.914193	0.74431
Glycerophospholipids	LysoPC(16:1(9Z))	lysoPC a C16:1	0	8.11623	2.001	0.455	1.994	0.34	2.114	0.445	1.759	0.399	0.0948481	0.431389	0.0664967	0.542948	0.08431	1	-0.185966	0.355331	0.26522	0.093287	0.51764
Glycerophospholipids	LysoPC(18:0)	lysoPC a C18:0	0	8.11174	18.856	5.54	18.756	4.938	24.783	5.822	18.275	2.89	0.0161791	0.0626107	0.00172732	0.0786696	0.401999	0.00162358	-0.0451523	1	0.439479	0.000299385	0.57415
Glycerophospholipids	LysoPC(18:1(9Z))	lysoPC a C18:1	0	7.96614	19.448	6.586	19.003	5.154	22.913	4.98	18.192	3.27	0.172463	0.0491335	0.0171586	0.0834246	0.269939	0.0646701	-0.0963176	1	0.332862	0.00803535	0.036919
Glycerophospholipids	LysoPC(18:2(9Z,12Z)/0:0)	lysoPC a C18:2	0	9.03335	33.569	11.092	30.028	10.856	36.437	8.782	30.436	8.745	0.408835	0.131736	0.00353907	0.281889	0.279096	0.0211532	-0.141351	1	0.259625	0.0347236	0.53077
Glycerophospholipids	LysoPC(20:3(5Z,8Z,11Z))	lysoPC a C20:3	0	10.2291	1.898	0.546	1.794	0.41	1.916	0.513	1.812	0.438	0.955918	0.317571	0.125246	0.404381	0.0949177	1	-0.066897	1	0.0805146	1	0.98474
Glycerophospholipids	lysoPC(26:1(5Z))	lysoPC a C26:1	0.035461	23.7624	0.117	0.028	0.123	0.024	0.102	0.022	0.141	0.052	0.0145561	0.900151	0.0122662	0.223637	-0.270089	1	0.269187	1	-0.467126	1	0.23485
Aminoacids	Methionine	Met	0	5.2506	37.536	5.831	36.556	5.194	37.13	7.337	37.139	6.974	0.0548646	0.192043	0.71978	0.605241	0.0224771	1	-0.0153399	1	-0.000349655	1	0.072556
Aminoacids Related	Methionine sulfoxide	Met-SO	0.0035461	8.21804	0.968	0.118	0.915	0.12	0.81	0.216	0.998	0.199	2.16257e-06	0.810701	0.182756	0.854089	-0.17585	1	0.0440328	1	-0.301118	0.887993	0.51895
Aminoacids Related	Ornithine	Orn	0	6.78715	64.364	12.786	64.147	11.491	65.893	11.893	61.739	11.819	0.636965	0.647491	0.6396	0.156293	0.0387434	1	-0.0600719	1	0.0939431	1	1.2252
Glycerophospholipids	NA	PC aa C28:1	0	7.7957	16.753	11.585	16.35	9.154	2.974	10.968	2.201	11.374	0.546223	0.120929	0.211931	0.420833	0.101477	2.34579e-06	-0.273809	1	0.434246	0.000640913	0.54863
Glycerophospholipids	NA	PC aa C30:0	0	5.10638	2.661	0.451	2.772	0.503	3.631	0.592	2.816	0.416	0.00194041	0.172064	0.208371	0.324907	0.178243	1	0.0154521	0.0334225	0.36672	0.00627463	0.074837
Glycerophospholipids	NA	PC aa C32:0	0	7.4106	2.786	0.679	3.209	0.806	12.604	1.144	12.299	0.744	0.0149934	0.169793	0.0144906	0.849242	0.0911877	1	-0.0698362	1	0.0353406	1	1.6613
Bile Acids	Taurolithocholic acid	TLCA	0.0141844	5.96659	0.011	0.007	0.012	0.011	0.011	0.006	0.007	0.004	0.152643	0.0799383	0.052378	0.0391317	-0.125531	1	-0.652077	1	0.652077	1
Glycerophospholipids	NA	PC aa C32:1	0	9.68556	12.909	2.412	11.832	2.303	12.362	2.332	12.648	2.636	0.656421	0.770849	0.352972	0.630679	-0.140344	1	-0.0985316	1	-0.0329971	1	1.4495
Glycerophospholipids	NA	PC aa C32:2	0	7.32379	13.542	7.275	13.625	6.361	4.074	4.978	3.872	5.728	0.842796	0.02893	0.0130258	0.219933	0.128044	1	0.198191	1	0.073367	1	1.4495
Glycerophospholipids	NA	PC aa C34:1	0	7.22377	0.499	0.082	0.537	0.109	178.633	0.069	180.556	0.068	0.104345	0.0442111	0.286788	0.850332	-0.0249567	1	-0.061567	1	-0.0154477	1	1.268
Glycerophospholipids	NA	PC aa C34:2	0	7.58213	188.428	39.521	181.75	27.323	329.767	33.807	331.611	38.599	0.77383	0.207297	0.0151468	0.711358	0.0240913	1	-0.127717	1	-0.00804483	1	0.82951
Glycerophospholipids	NA	PC aa C34:3	0	7.79665	362.306	59.493	324.306	56.83	13.361	37.136	14.141	50.48	0.831311	0.383691	0.091006	0.447687	-0.141023	1	-0.0801648	0.738371	-0.0818562	1	0.56656
Glycerophospholipids	NA	PC aa C34:4	0	7.74818	14.949	3.528	14.733	3.744	1.312	1.991	1.512	3.81	0.656753	0.0011036	0.300285	0.089338	-0.242361	1	0.0774195	1	-0.20469	1	0.34535
Glycerophospholipids	NA	PC aa C36:0	0.0212766	17.8311	1.433	0.435	1.552	0.575	1.061	0.432	1.571	0.481	0.637389	0.0197005	0.0181121	0.762477	-0.305243	0.604912	0.215521	1	-0.566259	0.00270475	0.32264
Glycerophospholipids	NA	PC aa C36:1	0	7.37147	1.353	0.624	1.311	0.552	43.56	0.489	39.947	0.616	0.31293	0.0234312	0.0277937	0.147849	0.0468896	0.256081	-0.0184448	1	0.124917	0.791421	0.6112
Glycerophospholipids	NA	PC aa C36:2	0	7.50862	40.461	8.804	42.167	7.667	209.9	8.604	192.667	8.842	0.254573	0.00046534	0.00205124	0.937174	0.0761292	1	-0.0914695	1	0.123593	0.963376	0.086892
Aminoacids Related	Betaine	Betaine	0	6.46588	45.139	9.189	43.289	8.898	41.293	7.392	45.997	11.227	0.442731	0.212839	0.0645378	0.0173868	-0.0681032	1	0.0271653	1	-0.155643	1
Glycerophospholipids	NA	PC aa C36:3	0	8.56915	205.278	31.913	199.111	31.687	109.583	30.944	113.253	24.189	0.20611	0.0250014	0.102689	0.444972	-0.115259	1	-0.0548785	1	-0.0475253	1	0.67096
Glycerophospholipids	NA	PC aa C36:4	0	6.5078	117.644	22.256	118.697	21.978	125.363	16.617	151.361	20.301	0.722368	0.0100653	0.0320664	0.395136	-0.204289	1	-0.0420073	1	-0.271882	0.244236	2.0071
Glycerophospholipids	NA	PC aa C36:5	0	7.80501	155.833	40.419	144.433	33.883	18.045	20.924	23.164	25.645	0.278935	0.975076	0.158644	0.252209	-0.398635	0.626866	0.113532	1	-0.360285	0.0433199	0.65657
Glycerophospholipids	NA	PC aa C38:0	0	7.11718	0.776	0.215	0.858	0.318	2.151	0.28	2.291	0.278	0.534657	0.00101393	0.235049	0.203069	-0.028556	0.577961	-0.0604294	1	-0.0909699	1	0.1656
Glycerophospholipids	NA	PC aa C38:3	0	8.1939	0.805	0.365	2.024	1.002	33.923	0.293	39.106	0.526	2.53497e-06	0.121683	0.39629	0.185065	-0.211237	3.94292e-25	0.011854	1.93743e-11	-0.205126	0.954861	1.3363
Glycerophospholipids	NA	PC aa C38:4	0	7.31581	38.786	10.303	39.272	8.934	71.023	6.943	82.097	9.115	0.462784	0.282925	0.40882	0.366523	-0.182941	0.420079	-0.0489108	1	-0.209043	0.872062	1.5421
Bile Acids	Taurodeoxycholic acid	TDCA	0	7.49507	0.103	0.081	0.103	0.097	0.089	0.09	0.072	0.071	0.44452	0.331093	0.072028	0.00607311	-0.210767	1	-0.516576	1	0.305808	1
Glycerophospholipids	NA	PC aa C38:5	0	7.56597	84.928	25.63	80.625	22.647	40.487	15.018	42.367	19.233	0.653078	0.663272	0.20799	0.446084	-0.0827789	0.928136	-0.00176964	1	-0.0654822	1	0.61979
Glycerophospholipids	NA	PC aa C38:6	0	6.741	42.419	10.13	42.878	9.285	50.773	9.599	56.342	9.922	0.967276	0.180804	0.654914	0.181788	-0.238157	1	-0.102987	1	-0.150149	1	1.6005
Glycerophospholipids	NA	PC aa C40:2	0	7.45763	60.511	17.546	59.886	17.428	0.298	17.261	0.264	13.3	0.448489	0.154113	0.143281	0.0825639	0.241889	0.105764	0.0557094	1	0.174774	1	0.8308
Glycerophospholipids	NA	PC aa C40:3	0	7.69231	0.254	0.05	0.252	0.064	0.418	0.058	0.418	0.068	0.0241086	0.0621802	0.0233617	0.747292	-0.116008	1	-0.0137401	1	0	1	0.17333
Glycerophospholipids	NA	PC aa C40:4	0	8.29659	0.422	0.078	0.453	0.107	2.328	0.085	2.361	0.091	0.656537	0.0346931	0.157287	0.472038	-0.0209179	1	0.03338	1	-0.020307	1	0.23168
Glycerophospholipids	NA	PC aa C40:5	0	7.28667	2.307	0.686	2.362	0.616	6.564	0.475	6.126	0.626	0.84119	0.837738	0.170197	0.887107	0.0647299	1	-0.0590632	1	0.0996299	1	0.19761
Glycerophospholipids	NA	PC aa C40:6	0	7.78566	6.382	1.868	6.276	1.559	15.31	1.804	15.177	1.885	0.637051	0.266397	0.598911	0.773106	-0.141695	1	-0.184375	1	0.0125876	1	1.0162
Glycerophospholipids	NA	PC aa C42:0	0	8.21114	17.246	4.57	16.89	4.917	0.491	5.5	0.474	4.292	0.520812	0.00126203	0.42389	0.237758	0.225334	0.644484	0.177937	0.192048	0.050836	1	0.20865
Glycerophospholipids	NA	PC aa C42:1	0	8.24742	0.419	0.124	0.42	0.129	0.251	0.144	0.251	0.103	0.206136	0.171397	0.0226519	0.507746	0.190184	1	0.138654	1	0	1	0.5404
Glycerophospholipids	LysoPC(20:4(5Z,8Z,11Z,14Z))	lysoPC a C20:4	0	8.31296	5.304	1.381	5.166	1.443	5.129	1.045	5.341	1.399	0.829193	0.337536	0.082004	0.00189546	-0.0103701	1	0.0100291	1	-0.0584323	1
Glycerophospholipids	NA	PC aa C42:2	0	7.52688	0.228	0.059	0.22	0.057	0.204	0.071	0.202	0.061	0.299855	0.000161378	0.00108168	0.455414	0.237797	1	0.12683	1	0.0142139	1	0.37269
Glycerophospholipids	NA	PC aa C42:4	0	9.57447	0.185	0.034	0.173	0.037	0.142	0.036	0.144	0.046	0.0489336	0.824755	0.578935	0.824005	0.195551	1	0.147557	1	-0.0201779	1	0.30772
Glycerophospholipids	NA	PC aa C42:5	0	7.82609	0.13	0.019	0.124	0.021	0.271	0.022	0.249	0.024	0.0272275	0.125509	0.113269	0.609571	0.0991555	1	0.0531113	1	0.122147	1	0.34132
Glycerophospholipids	NA	PC aa C42:6	0	7.98479	0.24	0.055	0.253	0.053	0.383	0.072	0.383	0.066	0.187018	0.200223	0.300588	0.313461	0.0615643	1	0.0933605	1	0	1	0.72298
Glycerophospholipids	NA	PC ae C30:0	0.0035461	7.27273	0.359	0.072	0.367	0.077	0.395	0.096	0.314	0.085	0.616965	0.413283	0.298844	0.33971	0.0982318	1	-0.101984	1	0.331088	1	0.17244
Glycerophospholipids	NA	PC ae C32:1	0	9.26601	0.094	0.017	0.097	0.017	2.811	0.013	2.651	0.014	0.00234942	0.314061	0.282139	0.41087	0.0570558	1	-0.0788902	1	0.0845468	1	0.046755
Glycerophospholipids	NA	PC ae C32:2	0	9.03084	2.8	0.669	2.702	0.564	0.623	0.65	0.639	0.719	0.548621	0.107837	0.699983	0.772036	-0.09629	1	-0.162127	1	-0.0365838	1	0.44488
Glycerophospholipids	NA	PC ae C34:0	0	7.57576	0.715	0.15	0.666	0.133	1.335	0.122	1.094	0.145	0.461717	0.0144019	0.621924	0.304868	0.121704	1	-0.290465	1	0.287227	0.117399	0.67147
Glycerophospholipids	NA	PC ae C34:1	0	6.94553	1.338	0.35	1.227	0.298	10.632	0.345	9.574	0.331	0.108291	0.96001	0.00196149	0.367305	0.0267059	1	-0.115083	0.0748081	0.151219	0.487007	0.043883
Glycerophospholipids	NA	PC ae C34:2	0	7.0603	10.369	2.407	10.437	1.881	11.35	2	12.239	1.977	0.22357	0.926767	0.193346	0.777639	-0.00545539	1	0.0022414	0.939378	-0.108793	1	0.40707
Glycerophospholipids	NA	PC ae C34:3	0	6.79763	12.22	3.541	11.393	2.79	8.33	1.996	8.578	2.817	0.949309	0.123253	0.180203	0.539513	0.146817	1	0.0837885	1	-0.0423248	1	0.3826
Glycerophospholipids	NA	PC ae C36:0	0	6.88073	8.094	2.401	7.524	1.931	0.651	1.512	0.617	2.221	0.377326	0.0498715	0.312479	0.857243	-0.0543657	0.833501	-0.0162755	1	0.0773871	1	0.25304
Glycerophospholipids	NA	PC ae C36:1	0	8.78041	0.624	0.117	0.676	0.112	7.219	0.092	6.373	0.13	0.381007	0.615354	0.00103611	0.69067	0.0235736	1	-0.277749	1	0.179826	0.238576	0.077594
Glycerophospholipids	NA	PC ae C36:2	0	9.07932	7.726	1.562	7.102	1.137	13.367	1.368	12.514	1.382	0.0678715	0.991694	0.114678	0.107972	0.0459464	1	-0.218963	0.0128228	0.0951327	1	1.4653
Glycerophospholipids	NA	PC ae C36:3	0	7.1986	14.565	3.863	12.948	3.159	7.02	1.667	7.485	2.451	0.506132	0.373891	0.0467177	0.301081	-0.00328445	1	-0.0117098	0.149395	-0.0925313	1	0.27735
Glycerophospholipids	NA	PC ae C36:4	0	7.44656	7.546	2.216	7.036	1.704	13.477	1.092	18.496	1.795	0.961157	0.15522	0.642185	0.892033	-0.177364	1	0.130959	1	-0.456714	0.00606154	1.6469
Glycerophospholipids	NA	PC ae C36:5	0	7.64477	16.891	5.169	15.24	4.496	8.223	2.941	11.948	5.762	0.261938	0.00228824	0.0734792	0.332845	-0.255029	1	0.214545	1	-0.539032	0.000590067	0.96551
Triacylglycerols	NA	TG(22:5_34:3)	0.0319149	21.7647	0.559	0.196	0.705	0.353	0.524	0.176	0.688	0.309	0.133793	0.216874	0.103975	0.0428897	-0.428056	0.454832	0.29956	1	-0.392842	1
Glycerophospholipids	NA	PC ae C38:0	0	7.10195	10.297	2.993	9.813	2.917	1.671	1.768	1.864	4.029	0.157243	0.00021436	0.0487469	0.336279	-0.153815	0.269447	0.0416153	1	-0.15769	1	1.4453
Glycerophospholipids	NA	PC ae C38:2	0	9.43623	1.811	0.482	1.859	0.585	1.835	0.409	1.601	0.543	0.849483	0.0015891	0.130414	0.0941144	0.0967305	1	-0.16018	1	0.196807	0.378307	0.55306
Glycerophospholipids	NA	PC ae C38:3	0	8.13974	1.789	0.508	1.716	0.431	3.503	0.33	3.602	0.312	0.333291	0.280225	0.244542	0.456961	-0.0240965	1	0.00200402	0.810864	-0.0402072	1	0.90141
Glycerophospholipids	NA	PC ae C38:4	0	8.20817	3.597	0.766	3.562	0.72	10.976	0.656	11.721	0.916	0.938594	0.67794	0.210537	0.470382	-0.0786527	1	-0.0752986	1	-0.0947433	1	0.00016024
Glycerophospholipids	NA	PC ae C38:5	0	7.4316	12.349	2.807	11.591	2.774	14.973	1.844	17.795	2.806	0.907331	9.02066e-05	0.117781	0.220435	-0.150731	1	0.0431203	1	-0.249109	0.547116	1.7534
Glycerophospholipids	NA	PC ae C38:6	0	7.22195	17.271	4.571	16.622	4.216	5.142	2.595	6.789	4.125	0.601174	0.0470868	0.50816	0.433354	-0.281527	1	0.11842	1	-0.400869	0.024717	0.10921
Glycerophospholipids	NA	PC ae C40:1	0	11.396	6.254	1.928	6.25	1.95	1.144	1.447	1.014	2.198	0.375142	0.247102	0.162886	0.164428	0.0578957	0.118199	-0.154988	1	0.174029	0.847624	0.36488
Glycerophospholipids	NA	PC ae C40:2	0	8.67614	1.129	0.288	1.099	0.316	1.38	0.271	1.436	0.259	0.387415	0.00687452	0.196753	0.0879889	-0.181494	1	-0.278689	0.927876	-0.0573875	1	0.37131
Glycerophospholipids	NA	PC ae C40:3	0	9.216	1.742	0.387	1.565	0.335	0.987	0.292	1.042	0.427	0.151908	0.0332759	0.080181	0.206035	0.22923	1	0.0550337	0.0454609	-0.0782333	1	1.3393
Glycerophospholipids	NA	PC ae C40:4	0	9.28363	1.003	0.207	0.842	0.149	2.37	0.163	2.163	0.339	0.226922	6.17009e-17	6.32622e-16	0.846424	0.33569	1	0.0495307	1	0.131853	0.698892	0.89555
Glycerophospholipids	NA	PC ae C40:5	0	7.25317	2.09	0.428	1.878	0.366	3.147	0.336	2.979	0.489	0.0229526	9.19578e-13	8.59235e-07	0.566358	0.0947301	0.0379357	-0.0415296	1	0.0791491	1	0.96473
Sphingolipids	NA	SM (OH) C22:2	0	8.12456	7.594	1.504	7.686	1.63	6.677	1.066	6.489	1.208	0.0244807	0.00886382	0.120046	0.0429652	-0.203033	0.520578	-0.226864	0.086855	0.0412039	1
Glycerophospholipids	NA	PC ae C40:6	0	7.40566	3.066	0.709	2.947	0.691	3.69	0.529	3.494	0.551	0.531671	0.022228	0.24274	0.314542	0.0566148	1	-0.0630169	1	0.0787412	1	0.1113
Glycerophospholipids	NA	PC ae C42:1	0	9.6875	3.65	1.082	3.548	1.065	0.334	0.985	0.304	0.867	0.740081	0.665368	0.170301	0.127155	0.164536	1	0.0730018	1	0.135777	1	1.0582
Aminoacids	Valine	Val	0	5.58084	259.778	33.623	253.25	33.87	258.1	34.532	258.889	27.467	0.32237	0.236924	0.123492	0.0302158	0.0273679	1	-0.00494559	1	-0.00440353	1
Glycerophospholipids	NA	PC ae C42:2	0	9.35484	0.289	0.053	0.298	0.047	0.505	0.05	0.45	0.062	0.0195583	0.122901	0.0728419	0.990737	0.20865	1	-0.0627358	1	0.166358	1	1.2153
Glycerophospholipids	NA	PC ae C42:3	0	11.21	0.47	0.1	0.437	0.085	0.791	0.095	0.728	0.11	0.198253	0.605629	0.0311991	0.745458	0.197081	1	0.00595746	1	0.119739	1	1.2837
Glycerophospholipids	NA	PC ae C42:4	0	10.446	0.725	0.182	0.69	0.17	0.914	0.162	0.81	0.189	0.286036	0.0124501	0.000230699	0.972128	0.405598	1	0.0324215	1	0.174272	0.976091	0.53527
Glycerophospholipids	NA	PC ae C42:5	0	5.90238	0.792	0.185	0.69	0.151	1.848	0.18	1.752	0.228	0.0210296	1.35293e-12	4.40904e-13	0.391248	0.147845	0.17386	-0.0131155	1	0.076962	1	0.57437
Glycerophospholipids	NA	PC ae C44:4	0	8.78661	1.768	0.337	1.668	0.341	0.363	0.343	0.337	0.343	0.384367	0.00635384	0.0679417	0.505118	0.213807	1	-0.0791286	1	0.107221	1	1.3581
Glycerophospholipids	NA	PC ae C44:5	0	8.23681	0.356	0.076	0.313	0.07	1.477	0.112	1.431	0.096	0.532278	0.0328956	0.00157171	0.317996	0.136137	1	0.0254271	1	0.0456462	1	0.55455
Glycerophospholipids	NA	PC ae C44:6	0	9.91217	1.406	0.335	1.344	0.347	0.981	0.427	1.036	0.345	0.640799	0.0361235	0.100718	0.741014	0.23075	1	0.273657	1	-0.078699	1	1.9345
Cresols	p-Cresol sulfate	p-Cresol-SO4	0	6.56042	0.857	0.217	0.836	0.207	15.022	0.285	17.983	0.249	0.0928991	0.00760661	0.00512895	0.687415	-0.122214	1	0.102214	1	-0.259557	0.00011561	1.4721
Aminoacids	Phenylalanine	Phe	0	7.45064	76.992	10.979	74.375	12.541	71.573	9.733	74.058	8.895	0.0368436	0.0987896	0.603798	0.145821	-0.0554023	1	-0.056053	1	-0.0492401	1	0.90436
Triacylglycerols	NA	TG(22:5_34:2)	0	10.3503	2.95	0.873	3.312	1.241	2.252	0.946	3.782	1.355	0.00160381	0.0614821	0.132685	0.0208803	-0.556496	1.07819e-05	0.358434	0.0619686	-0.747943	7.36288e-09
Aminoacids	Proline	Pro	0	5.54175	265.139	46.408	252.083	42.714	300.433	67.866	273.694	60.846	0.788671	0.901146	0.190567	0.789001	0.253144	0.217229	0.0458149	1	0.134479	0.752714	2.1681
Aminoacids Related	Sarcosine	Sarcosine	0	6.6252	2.878	0.461	2.784	0.395	3.188	0.674	2.807	0.507	0.566348	0.572805	0.176271	0.202123	0.195492	0.853751	-0.0360375	1	0.183623	0.417712	1.5838
Aminoacids Related	Symmetric dimethylarginine	SDMA	0	8.77193	0.518	0.079	0.522	0.078	0.581	0.077	0.556	0.074	0.0796269	0.00639866	0.000729855	0.337973	0.154488	1	0.102133	1	0.0634533	1	0.29667
Aminoacids	Serine	Ser	0	5.6358	138.572	28.904	132.914	20.854	137	19.91	128.869	28.441	0.648705	0.0254593	0.00153903	0.644205	0.0436828	1	-0.104731	1	0.0882706	1	0.12225
Sphingolipids	NA	SM (OH) C14:1	0	8.32778	5.76	1.204	5.441	1.123	5.401	1.173	4.268	0.984	0.0127758	0.0101368	0.0819889	0.11614	-0.0106453	1	-0.432509	4.73217e-05	0.339666	0.00447197	1.3103
Sphingolipids	NA	SM (OH) C16:1	0	8.85478	2.836	0.618	2.587	0.531	2.412	0.474	2.203	0.519	0.0485294	7.4889e-05	0.241872	0.117151	-0.10105	1	-0.364388	0.00207583	0.13076	0.754412	0.72001
Sphingolipids	NA	SM (OH) C22:1	0	8.57334	8.572	1.933	8.733	2.146	8.521	1.604	7.562	1.59	0.16437	0.0167116	0.0166982	0.246955	-0.0354546	1	-0.180864	0.279736	0.172255	0.342824	0.95276
Sphingolipids	NA	SM (OH) C24:1	0	14.0187	0.685	0.165	0.774	0.179	0.778	0.196	0.765	0.221	0.644404	0.000502109	0.00628343	0.703099	0.00743659	1	0.159356	1	0.0243104	1	0.22224
Sphingolipids	NA	SM C16:0	0	8.6015	85.983	15.192	85.742	14.51	88.243	11.675	80.572	16.915	0.200855	0.00292116	0.137258	0.397535	0.0414798	1	-0.0937729	1	0.131203	0.592385	2.1573
Sphingolipids	SM C16:1	SM C16:1	0	8.88434	12.291	1.993	12.077	1.876	11.092	1.501	9.963	1.426	0.00411433	0.0127712	0.185296	0.575909	-0.122743	1	-0.30295	0.0110935	0.154867	0.512464	1.8887
Sphingolipids	NA	SM C18:0	0	8.24081	16.059	3.462	15.781	3.334	14.247	2.664	14.065	3.077	0.227494	0.000679689	0.195545	0.434798	-0.14753	1	-0.191273	0.174724	0.0185486	1	2.2868
Sphingolipids	NA	SM C18:1	0	8.15397	7.522	1.667	7.701	1.613	6.046	0.96	6.331	1.209	0.0193636	1.35194e-05	0.224976	0.892667	-0.349065	0.0185098	-0.248683	0.0637208	-0.0664524	1	1.1136
Sphingolipids	NA	SM C20:2	0	13.1387	0.26	0.06	0.27	0.068	0.241	0.064	0.238	0.063	0.365547	0.00077754	0.135934	0.117952	-0.163926	1	-0.12755	1	0.0180716	1	0.068119
Sphingolipids	NA	SM C24:0	0	8.69689	12.557	2.354	12.431	2.365	13.189	2.413	12.772	3.17	0.49772	0.00186901	0.0630815	0.944278	0.0853928	1	0.0244926	1	0.0463507	1	0.93683
Sphingolipids	NA	SM C24:1	0	9.16968	32.394	5.911	31.767	5.704	27.333	4.795	31.111	8.675	0.270649	0.00104505	0.939526	0.333248	-0.216885	0.321526	-0.0583019	1	-0.186781	1	1.4148
Sphingolipids	NA	SM C26:0	0.0070922	14.6667	0.117	0.03	0.106	0.026	0.107	0.024	0.09	0.028	0.108096	0.13066	0.118778	0.39121	0.0135465	1	-0.378512	1	0.249614	1	0.072815
Sphingolipids	NA	SM C26:1	0	15.0943	0.245	0.066	0.244	0.051	0.203	0.051	0.25	0.075	0.264226	0.144337	0.130105	0.209396	-0.265401	1	0.0291463	1	-0.300448	1	0.49707
Aminoacids Related	trans-4-Hydroxyproline	t4-OH-Pro	0	7.35687	10.942	3.559	10.86	4.438	7.657	2.831	13.535	5.853	0.000206257	0.11628	0.00110553	0.880028	-0.504173	0.000123077	0.306818	0.191508	-0.821844	1.22964e-10	0.55838
Aminoacids Related	Taurine	Taurine	0	7.56475	43.308	5.709	44.489	8.628	45.597	6.775	41.686	10.789	0.235298	0.553445	0.000663241	0.587489	0.0354902	1	-0.0550706	1	0.129376	0.556671	0.2398
Bile Acids	Taurocholic acid	TCA	0.173759	7.23104	0.106	0.087	0.096	0.078	0.1	0.065	0.067	0.05	0.142891	0.32519	0.0603533	0.155028	0.0588937	1	-0.661831	1	0.577767	1	1.3409
Bile Acids	Taurochenodeoxycholic acid	TCDCA	0	6.75676	0.259	0.195	0.26	0.201	0.231	0.18	0.228	0.164	0.651154	0.0120397	0.0394047	0.0903954	-0.170619	1	-0.183918	1	0.018859	1	0.14393
Triacylglycerols	NA	TG(14:0_34:1)	0.166667	17.3262	19.405	13.193	19.295	11.083	16.899	10.734	29.253	6.612	0.0393345	0.102077	0.0240701	0.0771159	-0.191289	0.117378	0.592156	1.18888e-12	-0.791647	1.4801e-18	0.093225
Triacylglycerols	NA	TG(14:0_34:2)	0.187943	18.1036	11.229	6.463	11.639	5.823	10.304	6.362	18.831	2.451	0.00337538	0.0386593	0.0358492	0.13276	-0.175763	0.104424	0.74588	7.32095e-16	-0.869905	3.65149e-21	0.4512
Triacylglycerols	NA	TG(14:0_34:3)	0.102837	18.0387	2.556	1.324	2.535	1.187	2.55	1.573	2.675	0.846	0.865934	0.00329853	0.131634	0.151695	0.0085115	1	0.0656511	1	-0.0690416	0.744497	0.16859
Triacylglycerols	NA	TG(18:2_35:1)	0.124113	24.7118	4.014	1.224	3.858	1.322	3.28	1.344	2.993	0.628	0.0161631	0.0385502	0.178167	0.0444611	-0.234157	0.121761	-0.423448	0.000592305	0.132104	1
Triacylglycerols	NA	TG(14:0_36:2)	0	23.651	26.433	12.073	27.359	10.911	24.473	12.342	29.1	13.94	0.653699	0.00853018	0.0269868	0.166722	-0.160825	0.218869	0.138679	1	-0.249828	0.184561	1.0017
Triacylglycerols	NA	TG(14:0_36:3)	0	9.2483	18.344	6.662	18.136	7.021	16.822	8.224	21.216	7.882	0.341111	0.00231113	0.111728	0.391464	-0.108507	0.697996	0.209844	1	-0.334803	0.00662078	0.84146
Triacylglycerols	NA	TG(14:0_36:4)	0	10.4413	5.535	2.184	5.133	2.197	4.623	2.307	5.897	2.174	0.298812	0.00410125	0.205842	0.657608	-0.150973	0.426777	0.0913979	1	-0.351152	0.00453817	0.29246
Triacylglycerols	NA	TG(14:0_38:5)	0.0496454	19	0.45	0.182	0.546	0.207	0.529	0.255	0.564	0.252	0.755828	0.00048061	0.0200742	0.401177	-0.0456332	1	0.32577	1	-0.0924274	1	0.27761
Triacylglycerols	NA	TG(16:0_32:3)	0.0886525	20.7194	2.2	1.342	2.268	1.275	2.021	1.448	2.234	0.881	0.835368	0.00682897	0.0454226	0.133926	-0.166351	0.334262	0.0221257	1	-0.14456	0.24774	0.83926
Triacylglycerols	NA	TG(16:0_34:1)	0.0744681	16.5519	120.883	78.182	118.364	70.71	82.97	39.994	179.044	90.858	0.00225443	0.00781192	0.0540718	0.328615	-0.512569	0.000239808	0.566703	3.85083e-07	-1.10965	1.12465e-20	0.81439
Triacylglycerols	NA	TG(16:0_34:2)	0.0390071	9.04794	97.564	58.331	92.119	47.439	66.913	31.952	112.128	56.995	0.0800144	0.00031513	0.108852	0.548575	-0.461212	0.000588916	0.200726	0.689988	-0.744788	1.58375e-08	0.55598
Triacylglycerols	NA	TG(16:0_34:3)	0.0106383	8.69182	24.517	12.4	22.54	10.14	17.045	7.571	26.188	11.87	0.111062	0.000574412	0.36153	0.525896	-0.403139	0.00202559	0.0951234	1	-0.619557	3.00733e-06	0.14861
Triacylglycerols	NA	TG(16:0_34:4)	0	10.1243	2.861	1.423	2.656	1.268	1.769	0.879	2.96	1.442	0.0411983	0.000287926	0.0967055	0.477765	-0.586321	2.47198e-05	0.0490777	1	-0.742663	9.24594e-07	0.82012
Triacylglycerols	NA	TG(16:0_35:3)	0.195035	21.7049	2.012	0.81	1.728	0.615	1.497	0.725	2.144	0.185	0.0171268	0.00952726	0.183756	0.162885	-0.207029	0.379336	0.0916746	1	-0.518231	7.70463e-05	0.73692
Triacylglycerols	NA	TG(16:0_36:2)	0	8.91558	274.778	100.903	264.778	87.317	195.063	74.826	291.567	119.398	0.0537071	0.000513623	0.114127	0.231754	-0.440843	0.0002513	0.0855609	1	-0.579887	3.10297e-05	0.70491
Triacylglycerols	NA	TG(16:0_36:3)	0	9.27872	206.917	62.934	182.861	51.203	147.55	53.171	212.944	60.86	0.0112134	1.62421e-05	0.6232	0.379033	-0.309543	0.0127968	0.0414219	1	-0.52927	2.43748e-05	0.1555
Triacylglycerols	NA	TG(16:0_36:4)	0	9.39423	65.808	30.422	53.564	15.789	42.957	16.801	63.178	15.681	0.00271116	0.000320386	0.130741	0.809725	-0.31837	0.00574315	-0.0588407	1	-0.556529	1.09424e-06	0.43075
Triacylglycerols	NA	TG(16:0_36:5)	0	8.88225	8.581	2.62	8.302	3.011	5.678	2.288	8.983	2.845	0.00153832	0.000644221	0.254999	0.537684	-0.548076	1.80852e-06	0.0660515	1	-0.661814	1.18591e-08	0.51186
Triacylglycerols	NA	TG(16:0_36:6)	0.159574	20.6751	1.036	0.365	1.127	0.568	0.701	0.299	0.972	0.26	0.00254139	0.000847246	0.493894	0.0972114	-0.685001	0.00143224	-0.0919958	1	-0.471542	0.107171	0.81948
Triacylglycerols	NA	TG(16:0_38:2)	0.0957447	18.6778	3.774	1.435	3.913	1.284	2.615	1.075	3.785	1.074	0.00759784	0.199523	0.0705368	0.114147	-0.581464	1.57226e-06	0.00419888	1	-0.533482	2.48268e-05	0.2445
Triacylglycerols	NA	TG(16:0_38:3)	0.0283688	9.9541	4.574	1.64	4.315	1.252	3.417	1.714	5.412	1.902	0.00583015	0.00157835	0.10614	0.253443	-0.33663	0.00147379	0.242705	0.425578	-0.663432	1.2686e-08	0.070416
Triacylglycerols	NA	TG(16:0_38:4)	0	11.7947	5.652	2.194	5.027	1.575	4.345	2.181	6.419	2.286	0.0384131	2.87202e-05	0.0833518	0.380723	-0.210342	0.0485884	0.183587	1	-0.562992	1.09155e-06	0.1907
Triacylglycerols	NA	TG(16:0_38:5)	0	9.96536	5.215	1.94	5.244	1.745	3.825	1.769	6.101	2.11	0.0185305	4.59404e-05	0.102995	0.219782	-0.455208	5.84488e-05	0.226378	0.548083	-0.673586	1.78891e-08	1.1788
Triacylglycerols	NA	TG(16:0_38:6)	0	8.96092	3.093	1.108	3.34	1.329	1.837	0.877	3.99	1.658	0.000429794	0.000277042	0.123316	0.133595	-0.862496	7.26467e-12	0.367382	0.054619	-1.11904	5.08197e-18	0.2152
Triacylglycerols	NA	TG(16:0_40:7)	0.148936	24.014	3.596	1.345	3.771	1.822	2.092	0.866	2.693	1.153	0.00332441	0.0332123	0.129289	0.0823352	-0.850064	2.82056e-10	-0.417179	0.000745331	-0.364331	0.040479	1.943
Triacylglycerols	NA	TG(16:1_36:3)	0	9.18079	28.369	9.427	26.631	9.507	20.688	8.415	29.969	10.816	0.0232212	0.0094831	0.823294	0.292409	-0.364312	0.00220152	0.0791556	1	-0.534677	2.13446e-05	1.1931
Fatty Acids	Octadecenoic acid	FA(18:1)	0.0744681	10.0126	66.322	36.687	61.139	26.786	56.727	17.412	70.675	13.307	3.28393e-06	0.260471	0.215319	0.0408603	-0.108057	1	0.0917125	0.661007	-0.317164	0.0291041
Triacylglycerols	NA	TG(16:1_36:4)	0	9.14535	8.581	2.987	7.815	3.119	6.052	2.495	8.84	3.539	0.0189008	0.00409575	0.459896	0.582363	-0.368834	0.00352899	0.0429006	1	-0.546634	1.92605e-05	0.89648
Triacylglycerols	NA	TG(16:1_36:5)	0	10.6329	1.466	0.541	1.587	0.786	0.955	0.335	1.444	0.628	0.00705671	0.00998093	0.149556	0.446002	-0.732729	4.14718e-05	-0.0218144	1	-0.596498	0.00537004	0.004669
Triacylglycerols	NA	TG(16:1_38:4)	0.184397	21.6312	1.098	0.433	1.041	0.356	0.86	0.436	1.002	0.098	0.114186	0.00816489	0.229038	0.340535	-0.275562	0.396728	-0.131996	1	-0.220474	1	2.2774
Triacylglycerols	NA	TG(16:1_38:5)	0.0035461	9.54064	0.931	0.362	0.973	0.324	0.666	0.315	1.093	0.437	0.0144855	0.000120296	0.459192	0.564354	-0.546918	0.0137282	0.23144	1	-0.714699	0.00191696	1.2678
Triacylglycerols	NA	TG(17:0_36:3)	0.0212766	17.2139	3.966	1.231	3.546	1.182	3.109	1.237	3.731	1.26	0.219028	0.0130635	0.13962	0.102655	-0.189742	0.32126	-0.0881223	1	-0.263112	0.176971	1.3788
Triacylglycerols	NA	TG(17:0_36:4)	0.0035461	9.19158	1.277	0.447	1.049	0.391	0.939	0.377	1.372	0.451	0.0297902	0.0517967	0.0200156	0.109346	-0.159818	1	0.103522	1	-0.547083	0.00694478	0.60102
Triacylglycerols	NA	TG(17:1_36:3)	0.14539	22.7129	2.197	0.651	2.086	0.661	1.72	0.715	1.731	0.278	0.0652931	0.21113	0.264252	0.0998495	-0.278331	0.0927311	-0.343929	0.0221359	-0.00919716	1	0.40045
Triacylglycerols	NA	TG(17:1_36:4)	0.0141844	9.30233	0.7	0.232	0.737	0.262	0.466	0.173	0.633	0.222	0.00376889	0.0423926	0.0975209	0.190151	-0.661335	0.0235215	-0.145149	1	-0.441876	0.86367	0.88511
Triacylglycerols	NA	TG(18:0_34:2)	0.0673759	10.9322	10.056	5.591	8.613	4.411	6.875	2.792	12.7	5.086	0.01349	0.000196745	0.0221264	0.363885	-0.325156	0.0729137	0.336772	0.00408747	-0.885397	2.43966e-13	0.44177
Triacylglycerols	NA	TG(18:0_34:3)	0.0390071	11.1364	2.257	0.991	2.068	0.863	1.632	0.641	2.607	0.997	0.0509387	7.49012e-05	0.0995501	0.172952	-0.341595	0.0670395	0.207984	0.741618	-0.67575	4.95558e-06	0.5865
Triacylglycerols	NA	TG(18:0_36:1)	0.0673759	23.1533	3.87	2.166	3.622	1.906	3.065	1.418	4.764	2.229	0.0207001	0.00129613	0.0289387	0.0511859	-0.240899	0.428068	0.29984	0.0265756	-0.636286	2.33439e-06	0.6442
Triacylglycerols	NA	TG(18:0_36:3)	0	10.3698	18.747	5.903	16.529	5.55	14.648	5.56	19.955	7.067	0.0284408	9.96258e-06	0.0490724	0.0718565	-0.174296	0.546818	0.0900905	1	-0.446047	0.00133667	0.58488
Triacylglycerols	NA	TG(18:0_36:4)	0	11.4032	7.556	3.225	5.891	2.06	5.5	2.612	7.705	2.544	0.00832195	6.14615e-05	0.023658	0.31483	-0.0990809	1	0.0281723	1	-0.486363	3.10947e-05	0.47341
Triacylglycerols	NA	TG(18:0_36:5)	0	9.07928	1.116	0.393	1.203	0.52	0.804	0.367	1.118	0.47	0.00764748	0.00162173	0.186142	0.111532	-0.581369	0.0035521	0.00258316	1	-0.475653	0.0823946	0.45654
Triacylglycerols	NA	TG(18:1_32:2)	0.0744681	24.1008	26.806	10.379	26.56	9.963	24.407	11.96	20.431	5.561	0.138036	0.00724791	0.0695705	0.124412	-0.12196	0.457005	-0.391796	0.00257208	0.256535	1	0.40814
Triacylglycerols	NA	TG(18:1_32:3)	0	7.69231	3.185	1.362	3.292	1.308	2.661	1.233	3.458	1.397	0.298016	0.0186299	0.194812	0.07641	-0.306996	0.0288872	0.118644	1	-0.377969	0.0123543	0.44162
Triacylglycerols	NA	TG(18:1_34:1)	0	10.0547	479.75	172.768	445.833	146.713	337.5	125.702	485.861	195.953	0.0755358	0.00119379	0.0945741	0.199325	-0.401616	0.0012279	0.0182608	1	-0.525656	0.000311176	1.6432
Triacylglycerols	NA	TG(18:1_34:2)	0	8.97622	249.361	74.025	228.194	65.111	183.407	64.202	255.333	80.292	0.0277499	0.000268594	0.771764	0.279953	-0.315212	0.0142567	0.0341442	1	-0.477331	0.000391584	0.90918
Triacylglycerols	NA	TG(18:1_34:3)	0	10.3429	43.261	12.47	40.147	12.437	30.357	10.767	45.019	14.219	0.00759118	0.000658506	0.7692	0.196006	-0.403263	0.00086682	0.057467	1	-0.568505	6.94622e-06	1.4395
Triacylglycerols	NA	TG(18:1_34:4)	0	12.0233	4.884	1.649	4.426	1.702	3.072	1.082	4.761	1.758	0.00580593	0.00165689	0.25451	0.1729	-0.526825	6.81066e-05	-0.0367986	1	-0.632086	3.26276e-06	0.62845
Triacylglycerols	NA	TG(18:1_35:3)	0.0815603	19.0135	2.388	0.713	2.313	0.775	1.805	0.755	1.682	0.413	0.00573506	0.101363	0.457099	0.054153	-0.357766	0.0142262	-0.505625	7.18981e-05	0.101821	1	0.61207
Triacylglycerols	NA	TG(18:1_36:0)	0.035461	17.2054	5.279	2.17	4.789	1.976	3.918	1.242	5.867	2.438	0.0425533	0.000192882	0.0179028	0.0500775	-0.289607	0.153415	0.152358	1	-0.582506	8.31371e-05	0.62527
Triacylglycerols	NA	TG(18:1_36:1)	0	10.7346	50.583	18.706	49.108	21.268	35.887	11.253	52.306	23.796	0.0422825	6.68022e-05	0.0104848	0.0516275	-0.452497	0.00159369	0.0483238	1	-0.543515	0.00076849	0.51544
Triacylglycerols	NA	TG(18:1_36:2)	0	10.283	206.483	74.462	202.986	97.386	142.33	50.625	198.828	78.584	0.0307007	0.000647145	0.048948	0.0793321	-0.51214	0.000201502	-0.0545021	1	-0.482281	0.000710265	0.42095
Triacylglycerols	NA	TG(18:1_36:3)	0	10.108	142.789	59.665	125.025	54.521	94.917	39.899	140.456	48.978	0.0117723	0.000382841	0.147406	0.345962	-0.397478	0.0026889	-0.0237666	1	-0.56538	3.03197e-06	1.1072
Triacylglycerols	NA	TG(18:1_36:4)	0	10.3683	52.903	39.845	41.714	17.963	30.568	13.962	47.603	18.254	0.00528532	0.000583061	0.140408	0.733313	-0.448509	0.000243795	-0.152297	1	-0.63903	3.22465e-08	0.11399
Triacylglycerols	NA	TG(18:1_36:5)	0	9.10675	9.455	4.468	8.826	4.842	5.522	2.543	9.204	4.159	0.00763032	0.00172264	0.293874	0.539363	-0.676569	1.72644e-07	-0.0388165	1	-0.73707	7.59258e-10	0.58377
Aminoacids	Isoleucine	Ile	0	6.10175	116.481	23.575	107.047	19.334	106.653	19.665	102.508	18.329	0.00105468	0.861623	0.290446	0.0152386	-0.00531982	1	-0.184358	0.247098	0.057188	1
Triacylglycerols	NA	TG(18:1_36:6)	0.0141844	9.16335	1.553	0.847	1.774	1.228	0.874	0.334	1.386	0.945	0.0134372	0.0191952	0.21779	0.135327	-1.0213	6.38694e-08	-0.164131	0.525665	-0.665222	0.00887234	0.78029
Triacylglycerols	NA	TG(18:1_38:5)	0	9.82499	7.528	2.201	7.727	2.194	5.392	2.22	7.972	2.319	0.00509982	0.00303566	0.489219	0.0555513	-0.519088	2.28774e-06	0.0826751	1	-0.564121	1.83473e-06	0.79009
Triacylglycerols	NA	TG(18:1_38:6)	0	10.3574	4.249	1.719	5.061	2.497	2.448	1.003	4.698	2.533	0.00246432	0.00498119	0.21065	0.0811211	-1.04782	1.9846e-16	0.144923	1	-0.940443	1.97915e-12	0.20529
Triacylglycerols	NA	TG(18:2_30:0)	0.187943	17.7613	8.635	4.529	8.45	4.004	7.959	4.517	15.236	2.202	0.00297108	0.0568779	0.0740109	0.105575	-0.0863642	1	0.819216	3.61835e-17	-0.936825	1.49605e-21	2.7567
Triacylglycerols	NA	TG(18:2_32:0)	0.070922	9.50393	29.961	14.279	26.392	11.218	22.26	9.523	39.85	15.803	0.0114385	0.000603014	0.230545	0.44503	-0.245647	0.197223	0.411494	0.000868576	-0.840126	1.70926e-12	2.0292
Triacylglycerols	NA	TG(18:2_34:0)	0	9.61486	22.953	7.848	20.148	6.243	16.453	5.917	24.417	8.83	0.0312409	6.17511e-06	0.226299	0.341021	-0.292286	0.0303915	0.0892032	1	-0.569535	2.01845e-05	1.3258
Triacylglycerols	NA	TG(18:2_34:1)	0	9.68977	193.361	59.969	170.511	46.809	137.013	49.93	197.797	56.968	0.00956986	3.50138e-05	0.582379	0.364007	-0.315552	0.00970564	0.0327237	1	-0.529708	2.27502e-05	1.5354
Triacylglycerols	NA	TG(18:2_34:2)	0	9.77365	100.089	53.318	79.411	25.615	69.08	29.882	97.089	25.778	0.0166042	0.00326959	0.128953	0.901928	-0.201071	0.119532	-0.0439037	1	-0.49104	1.47434e-05	0.81956
Aminoacids	Leucine	Leu	0	6.58743	196.861	38.587	175.472	32.053	189.333	30.944	172.278	27.418	0.131526	0.325904	0.327076	0.00910726	0.109685	1	-0.192439	0.214747	0.136187	0.73228
Triacylglycerols	NA	TG(22:5_34:1)	0	11.4117	6.128	2.069	6.214	1.8	4.061	1.904	6.82	2.491	0.00166446	0.00625201	0.332295	0.0108331	-0.613687	1.01374e-08	0.154355	1	-0.747937	6.43128e-10
Triacylglycerols	NA	TG(18:2_34:3)	0	8.60983	14.75	5.29	13.846	5.484	10.345	4.352	15.527	5.313	0.00927979	0.00224352	0.264295	0.753714	-0.420536	0.00043021	0.0740642	1	-0.585845	4.25888e-07	0.51431
Triacylglycerols	NA	TG(18:2_34:4)	0	11.6814	1.684	0.636	1.696	0.889	1.24	0.476	1.819	0.699	0.0522516	0.00180615	0.245714	0.591416	-0.451796	0.0316163	0.111253	1	-0.552805	0.0021185	2.4807
Triacylglycerols	NA	TG(18:2_35:2)	0.141844	21.3058	2.977	0.962	2.976	1.101	2.362	1.061	2.291	0.325	0.021506	0.133635	0.0436652	0.131302	-0.333366	0.015054	-0.377882	0.00787204	0.0440315	1	0.075109
Triacylglycerols	NA	TG(18:2_35:3)	0.148936	19.7847	0.941	0.367	0.999	0.394	0.691	0.318	0.742	0.128	0.0115773	0.304673	0.0381316	0.299006	-0.531799	0.0202984	-0.342776	0.172621	-0.102733	1	2.2734
Triacylglycerols	NA	TG(18:2_36:0)	0.0035461	9.23077	2.598	0.874	2.221	0.707	1.956	0.774	2.64	1.001	0.0594678	7.357e-06	0.0142157	0.088275	-0.183303	0.629607	0.0231365	1	-0.432632	0.012503	0.54931
Triacylglycerols	NA	TG(18:2_36:1)	0	9.66778	24.081	8.118	21.831	7.584	17.597	6.912	24.878	8.199	0.00769455	2.56741e-05	0.036702	0.163596	-0.311049	0.0220784	0.0469752	1	-0.499541	0.000106828	1.2506
Triacylglycerols	NA	TG(18:2_36:2)	0	9.57299	78.139	37.302	64.506	27.583	51.567	22.528	77.944	25.594	0.00751321	0.000342487	0.101768	0.424207	-0.322985	0.0200804	-0.00360482	1	-0.59599	4.20725e-07	0.18595
Triacylglycerols	NA	TG(16:0_40:6)	0	11.0971	3.467	1.091	3.628	1.043	2.714	1.335	3.973	1.437	0.0177265	0.000674883	0.37738	0.0301439	-0.418754	0.000132492	0.196541	1	-0.549808	1.558e-05
Triacylglycerols	NA	TG(18:2_36:3)	0	9.09747	57.364	70.823	39.008	19.523	34.435	20.58	47.667	19.75	0.0779657	0.00206358	0.0217887	0.658739	-0.179894	0.215336	-0.267155	1	-0.469115	1.10893e-05	0.43019
Triacylglycerols	NA	TG(18:1_26:0)	0.109929	14.2539	2.361	2.33	2.194	1.882	2.203	1.649	5.624	1.808	0.000137228	0.585584	0.386623	0.002467	0.00590597	1	1.2522	2.80208e-41	-1.35213	4.34495e-35
Triacylglycerols	NA	TG(18:2_36:4)	0	10.5237	25.158	47.632	14.592	8.123	11.522	7.376	17.255	8.533	0.0447978	0.00289848	0.0140903	0.384593	-0.340786	0.00213941	-0.544003	1	-0.582623	2.25297e-08	0.54702
Triacylglycerols	NA	TG(18:2_36:5)	0	8.21288	3.817	2.633	3.676	2.641	2.234	1.496	3.767	2.097	0.0496071	0.00196553	0.112259	0.718778	-0.718508	3.66965e-07	-0.0190232	1	-0.753787	3.03482e-09	0.10474
Triacylglycerols	NA	TG(18:2_38:4)	0	11.9733	2.453	0.822	2.26	0.843	1.752	0.865	2.712	0.695	0.00256347	0.0102308	0.0582086	0.335178	-0.36732	0.00947033	0.14481	1	-0.630354	9.69241e-07	1.5146
Triacylglycerols	NA	TG(18:2_38:5)	0	10.817	3.101	1.089	2.849	1.072	2.303	0.975	3.494	0.97	0.0118858	0.0052734	0.0304516	0.254313	-0.306941	0.0384753	0.172146	1	-0.601365	1.59202e-06	1.8216
Triacylglycerols	NA	TG(18:2_38:6)	0	11.3533	2.058	1.027	2.001	1.214	1.069	0.47	2.092	1.094	0.00693176	0.00979767	0.00484165	0.279802	-0.904459	1.13798e-07	0.0236399	1	-0.968621	2.0839e-09	1.0607
Triacylglycerols	NA	TG(18:3_30:0)	0.0567376	15.7319	1.254	0.81	1.182	0.647	1.153	0.73	1.31	0.607	0.962677	0.00426623	0.09843	0.0612232	-0.0358375	1	0.0630295	1	-0.184174	1	0.23602
Triacylglycerols	NA	TG(18:3_32:0)	0	10.0601	3.656	1.916	3.366	1.595	2.497	1.218	4.117	2.234	0.0712435	0.000283529	0.134692	0.168828	-0.430839	0.00159736	0.171327	1	-0.721398	1.20421e-06	0.65297
Triacylglycerols	NA	TG(18:3_32:1)	0	9.27548	4.782	2.191	4.636	1.926	3.844	1.947	4.988	2.114	0.280445	0.000930833	0.164434	0.329107	-0.270272	0.0322992	0.0608473	1	-0.375853	0.00678338	0.6609
Triacylglycerols	NA	TG(18:3_34:0)	0	8.98939	2.756	0.971	2.796	0.94	1.858	0.649	3.322	1.289	0.000685172	5.72671e-06	0.0763598	0.106178	-0.589614	1.11384e-05	0.269476	0.460532	-0.838302	2.37618e-09	0.18577
Triacylglycerols	NA	TG(18:3_34:1)	0	9.78854	23.714	7.1	22.011	6.636	14.995	5.447	24.669	8.3	0.00044096	5.10658e-05	0.255646	0.201206	-0.553743	1.10789e-06	0.0569602	1	-0.718218	3.77021e-09	0.29334
Triacylglycerols	NA	TG(18:3_34:2)	0	9.00468	12.466	3.539	11.167	4.071	8.055	3.066	12.338	3.604	0.00157103	0.000157752	0.463578	0.465974	-0.471285	5.9811e-05	-0.0148901	1	-0.615152	1.14629e-07	0.66808
Triacylglycerols	NA	TG(16:0_28:2)	0.14539	14.3126	0.698	0.497	0.687	0.45	0.612	0.377	1.47	0.501	0.00570926	0.185675	0.458949	0.0207457	-0.166778	1	1.07452	4.37057e-11	-1.26421	2.41242e-12
Triacylglycerols	NA	TG(18:3_34:3)	0	10.3834	2.309	0.907	2.4	1.319	1.495	0.595	2.204	0.942	0.0103021	0.00133043	0.260804	0.314313	-0.682889	1.91241e-05	-0.0671439	1	-0.559979	0.000945767	0.18043
Triacylglycerols	NA	TG(18:3_36:1)	0	8.69565	3.142	1.2	2.904	1.148	2.019	0.732	3.361	1.557	0.000691881	0.000126486	0.141023	0.0774634	-0.524401	0.000285271	0.0972074	1	-0.73525	3.51458e-07	0.75323
Triacylglycerols	NA	TG(18:3_36:2)	0	10.6151	13.864	5.938	13.756	6.177	8.414	3.185	13.802	6.132	0.00193512	0.00145283	0.396062	0.143295	-0.709197	2.11197e-08	-0.00646622	1	-0.714014	1.17978e-08	1.6043
Triacylglycerols	NA	TG(18:3_36:3)	0	9.4754	8.37	3.974	8.472	4.889	5.285	2.784	8.604	3.989	0.0168378	0.00205317	0.289878	0.701991	-0.680799	1.4896e-07	0.0397799	1	-0.703104	1.89959e-09	1.0828
Triacylglycerols	NA	TG(18:3_36:4)	0	10.4157	3.292	1.857	3.119	2.248	1.945	1.211	3.046	1.727	0.0594242	0.00170955	0.168376	0.969276	-0.681313	1.5795e-05	-0.112048	1	-0.647146	4.29988e-06	0.018748
Triacylglycerols	NA	TG(20:0_32:4)	0.035461	13.8528	0.497	0.203	0.462	0.14	0.376	0.129	0.523	0.114	0.00753866	0.0372512	0.512304	0.822867	-0.29716	1	0.0735651	1	-0.476078	1	0.42444
Triacylglycerols	NA	TG(20:1_34:1)	0.070922	23.5694	3.803	1.372	3.678	1.248	2.342	0.923	3.588	1.39	0.0040084	0.411988	0.101681	0.10904	-0.65118	1.68846e-07	-0.083958	1	-0.615439	8.36502e-06	1.7892
Triacylglycerols	NA	TG(20:1_34:2)	0.0815603	13.2442	2.088	0.666	2.056	0.798	1.392	0.526	2.259	0.715	0.00199465	0.262904	0.226555	0.148673	-0.562681	0.000231295	0.113563	1	-0.698525	2.09284e-06	0.56308
Triacylglycerols	NA	TG(20:2_34:1)	0.0957447	24.8538	2.842	1.193	2.766	0.853	2.698	1.371	2.343	0.612	0.329027	0.00301073	0.0963013	0.193189	-0.0359108	1	-0.27855	0.133923	0.203533	1	0.091408
Triacylglycerols	NA	TG(20:2_34:2)	0.0992908	18.0364	1.773	0.571	1.683	0.485	1.535	0.722	1.841	0.313	0.179	0.00266593	0.172715	0.254031	-0.132797	0.931274	0.0542971	1	-0.262251	0.141289	0.37347
Triacylglycerols	NA	TG(20:3_34:0)	0.173759	20.7343	0.76	0.343	0.691	0.237	0.69	0.235	0.787	0.134	0.704039	0.000340562	0.156809	0.51153	-0.00208935	1	0.0503642	1	-0.189767	1	2.2425
Triacylglycerols	NA	TG(20:3_34:1)	0.0035461	9.55215	5.471	2.451	5.359	1.934	4.763	2.661	6.591	2.661	0.147874	0.000217524	0.0473233	0.389604	-0.170093	0.08146	0.268693	0.152025	-0.468627	2.02999e-05	0.69569
Triacylglycerols	NA	TG(20:3_34:2)	0.0035461	11.0455	3.046	1.254	2.876	0.96	2.846	1.682	3.511	1.169	0.259632	0.000339499	0.306564	0.642833	-0.015128	1	0.204966	0.600028	-0.302946	0.00598989	0.27557
Triacylglycerols	NA	TG(20:3_34:3)	0.0177305	19.7872	0.701	0.27	0.639	0.232	0.629	0.291	0.729	0.25	0.504095	0.00161373	0.261014	0.777832	-0.0227559	1	0.0565044	1	-0.212859	1	1.6336
Triacylglycerols	NA	TG(20:3_36:3)	0	11.0162	1.723	0.569	1.796	0.654	1.89	1.046	1.987	0.591	0.575574	0.00261404	0.34316	0.663404	0.0735989	1	0.205669	1	-0.0722056	1	0.15206
Triacylglycerols	NA	TG(20:3_36:4)	0.0070922	15.3979	0.671	0.271	0.717	0.277	0.659	0.324	0.779	0.262	0.423285	0.00560655	0.256589	0.998204	-0.121695	1	0.215311	1	-0.241345	1	0.58579
Triacylglycerols	NA	TG(20:4_30:0)	0.0567376	14.4427	0.691	0.479	0.697	0.386	0.653	0.459	1.018	0.602	0.367632	0.0014966	0.0508361	0.32697	-0.0940757	1	0.55898	0.0388069	-0.640583	0.0173437	1.4406
Triacylglycerols	NA	TG(20:4_32:0)	0	12.0216	2.097	1.37	2.15	1.189	1.424	0.823	2.919	1.727	0.083382	0.001247	0.0637863	0.300605	-0.594388	0.000125213	0.477147	0.00295223	-1.03553	6.15416e-12	0.5067
Triacylglycerols	NA	TG(20:4_32:1)	0	9.36977	2.252	1.536	2.087	1.127	1.699	1.118	2.53	1.295	0.383395	0.000559504	0.0389543	0.496601	-0.296745	0.0903551	0.167931	0.88842	-0.574452	8.29829e-05	0.73022
Triacylglycerols	NA	TG(20:4_32:2)	0.0106383	12.4615	0.618	0.298	0.702	0.317	0.577	0.275	0.765	0.339	0.614204	0.00126558	0.023421	0.491534	-0.2829	1	0.307853	1	-0.406888	0.718433	0.055817
Triacylglycerols	NA	TG(20:4_34:0)	0	11.1675	1.777	0.816	1.632	0.666	1.34	0.585	2.164	0.935	0.0987869	7.09782e-05	0.201707	0.110827	-0.284408	0.255928	0.284257	0.358259	-0.691467	2.37199e-05	0.47186
Triacylglycerols	NA	TG(20:4_34:1)	0	9.59302	11.627	5.231	11.083	4.361	7.552	3.399	12.824	4.802	0.0272224	2.00352e-05	0.112009	0.161699	-0.553418	2.61864e-06	0.141367	1	-0.763916	1.85753e-10	0.092058
Triacylglycerols	NA	TG(20:4_34:2)	0	9.98981	6.555	3.133	5.878	2.296	4.252	1.809	7.357	2.297	0.0190175	0.000305932	0.126002	0.378981	-0.467184	0.000153351	0.166522	0.618904	-0.790976	1.66982e-11	1.0426
Triacylglycerols	NA	TG(20:4_34:3)	0.0141844	7.52798	1.005	0.431	1.023	0.429	0.79	0.286	1.237	0.434	0.0587154	0.000468446	0.440463	0.517076	-0.372882	0.246923	0.29965	0.542601	-0.646921	0.00267453	0.3896
Triacylglycerols	NA	TG(20:4_36:2)	0	10.4647	8.124	2.967	7.602	2.814	5.372	1.915	8.428	1.895	0.00815384	0.00206338	0.360892	0.103118	-0.50092	7.45659e-05	0.0530001	1	-0.649731	3.74965e-08	0.61161
Triacylglycerols	NA	TG(20:4_36:3)	0	10.6609	4.729	2.385	3.976	1.476	3.108	1.192	4.942	1.193	0.0180987	0.00238978	0.0441928	0.467377	-0.355331	0.0113565	0.0635599	1	-0.669109	2.82189e-08	0.088747
Triacylglycerols	NA	TG(20:4_36:4)	0	10.6295	1.835	1.454	1.594	0.686	1.153	0.503	1.931	0.604	0.0409346	0.00179227	0.00898576	0.874037	-0.467259	0.00922028	0.0735681	1	-0.743956	1.46926e-06	0.20518
Triacylglycerols	NA	TG(20:4_36:5)	0.0886525	12.527	0.513	0.246	0.471	0.243	0.37	0.116	0.535	0.215	0.296657	0.00769535	0.462926	0.973582	-0.348202	1	0.0605801	1	-0.532014	0.83628	0.20716
Triacylglycerols	NA	TG(20:5_34:1)	0	11.4698	3.699	1.746	4.232	2.382	2.359	1.364	4.159	2.63	0.0582041	7.79021e-05	0.100904	0.119672	-0.843164	3.3283e-11	0.169101	1	-0.818061	1.01666e-08	0.53835
Triacylglycerols	NA	TG(20:5_34:2)	0	8.28092	2.251	1.137	2.575	1.617	1.545	0.791	2.693	1.723	0.104866	4.64821e-05	0.0304343	0.278331	-0.736966	2.42918e-06	0.258648	1	-0.801607	8.80666e-07	1.6443
Triacylglycerols	NA	TG(20:5_36:2)	0	9.51613	2.203	1.355	2.839	1.898	1.675	0.847	2.716	1.987	0.279967	0.000555384	0.10358	0.109636	-0.761222	2.79553e-06	0.302014	0.405251	-0.697322	0.000181412	1.3722
Aminoacids Related	a-Aminoadipic acid	alpha-AAA	0.0212766	6.35083	1.189	0.327	0.965	0.378	0.74	0.367	1.214	0.333	0.0106588	0.505468	0.695961	0.0283039	-0.383004	0.165312	0.0300197	1	-0.714171	0.000277154
Triacylglycerols	NA	TG(20:5_36:3)	0.0070922	12.4629	1.758	1.076	2.161	1.59	1.139	0.596	2.361	1.657	0.0620229	0.000594696	0.0334499	0.278028	-0.923931	3.31419e-07	0.425463	0.0412666	-1.05163	1.03961e-09	0.36854
Triacylglycerols	NA	TG(22:4_34:2)	0.0035461	9.23423	0.788	0.247	0.768	0.277	0.656	0.251	1.01	0.295	0.0205066	0.000658721	0.486757	0.259018	-0.22741	1	0.358088	0.460698	-0.622588	0.0124029	2.0461
Triacylglycerols	NA	TG(22:5_32:1)	0.0070922	16.1224	0.993	0.468	1.266	0.543	0.77	0.434	1.17	0.553	0.069472	0.00256614	0.431723	0.149685	-0.717347	8.16633e-05	0.236643	1	-0.603578	0.00989738	0.6414
Triacylglycerols	NA	TG(22:6_32:1)	0.0141844	10.1215	2.37	1.179	3.019	2.032	1.36	0.964	3.064	2.43	0.0132708	0.0250956	0.253893	0.130466	-1.15046	4.0217e-16	0.370529	0.548544	-1.17181	5.77618e-14	0.69921
Triacylglycerols	NA	TG(22:6_34:1)	0	9.32568	11.496	5.925	12.06	7.572	4.954	3.061	12.976	10.138	0.00178772	0.0359926	0.103616	0.0542032	-1.28356	1.20837e-29	0.174714	1	-1.38918	8.38473e-31	0.18859
Triacylglycerols	NA	TG(22:6_34:2)	0	11.6396	7.288	3.93	7.742	5.92	2.983	1.835	7.94	6.87	0.00272545	0.0477167	0.0195898	0.1112	-1.37594	2.50424e-26	0.123616	1	-1.41238	3.97335e-29	0.85342
Aminoacids	Threonine	Thr	0	4.93921	164.361	40.212	152.083	27.37	156.067	25.448	151.167	40.511	0.445389	0.571086	0.91117	0.748804	0.0373066	1	-0.120725	0.642812	0.0460223	1	0.70396
Amine Oxides	Trimethylamine N-oxide	TMAO	0	7.0344	6.123	3.667	6.216	4.381	5.154	3.473	4.376	3.484	0.279146	0.604842	0.0736838	0.936598	-0.270294	0.553894	-0.484626	4.86834e-06	0.23608	0.0464261	0.21084
Alkaloids	Trigonelline	Trigonelline	0.0460993	7.48285	0.286	0.125	0.244	0.116	0.549	0.123	0.248	0.106	1.55637e-08	0.0083348	0.0743651	0.748148	1.16993	0.00215949	-0.205675	1	1.14647	0.000588958	1.2557
Glycosylceramides	NA	Hex3Cer(d18:1/24:1)	0.0035461	12.1849	0.323	0.086	0.364	0.096	0.266	0.045	0.318	0.096	0.0621598	0.0633651	0.876411	0.0401753	-0.452512	1	-0.0225074	1	-0.257601	1
Aminoacids Related	Lenticin	TrpBetaine	0	7.1475	0.578	0.668	0.57	0.626	0.687	0.739	0.283	0.378	0.253012	0.0423871	0.0603672	0.871529	0.269348	1	-1.03027	0.00383367	1.27951	0.000155838	0.7741
Aminoacids	Tyrosine	Tyr	0	6.23207	83.378	17.277	74.428	13.237	71.283	14.292	79.922	15.552	0.019276	0.336895	0.677816	0.0648912	-0.0622874	1	-0.0610741	1	-0.165035	1	0.97413
Nucleobases Related	Xanthine	Xanthine	0.0248227	6.38738	0.434	0.078	0.45	0.085	0.394	0.098	0.408	0.097	0.00139498	0.0911657	0.247919	0.360658	-0.191729	1	-0.0891259	1	-0.0503735	1	0.60699
Bile Acids	3-(3,4,5-trimethoxyphenyl)prop-2-enoic acid	TMCA	0.0141844	6.00962	0.014	0.012	0.015	0.014	0.017	0.013	0.01	0.005	0.144254	0.517912	0.971155	0.0440742	0.180572	1	-0.485427	1	0.765535	1
Aminoacids Related	Kynurenine	Kynurenine	0	6.54127	2.021	0.341	1.923	0.275	2.137	0.495	1.998	0.346	0.442008	0.0276905	0.972456	0.0369418	0.152228	1	-0.0165127	1	0.0970303	1
legend
log2 fold-change (log2FC) ≥ 1
log2 fold-change (log2FC) ≤ -1
VIP > 1,0
VIP > 1,5
level of significance, p ≤ 0.05
BNF, Bonferroni correction
SD, standard deviation

## Sheet: Table S4
Supplementary Table 4. Detailed data on metabolites between the training phases and groups.					CGS																			CGE																			ET
		sorted by metabolite			pre							pre												pre							pre												pre
			%CV	coefficient of variation (CV%)	CGS 0		CGS 1		CGS 2		overall	0 vs 1				0 vs 2				1 vs 2				CGE 0		CGE 1		CGE 2		overall	0 vs 1				0 vs 2				1 vs 2				ET 0		ET 1		ET 2		overall
compound class	metabolite name	metabolite	<25%	breakfast	mean	SD	mean	SD	mean	SD	VIP	delta	log2FC	p (BNF)	VIP	delta	log2FC	p (BNF)	VIP	delta	log2FC	p (BNF)	VIP	mean	SD	mean	SD	mean	SD	VIP	delta	log2FC	p (BNF)	VIP	delta	log2FC	p (BNF)	VIP	delta	log2FC	p (BNF)	VIP	mean	SD	mean	SD	mean	SD	VIP
Aminoacids Related	1-Methylhistidine	1-Met-His	6.00707	0.389615	5.582	1.279	4.914	0.956	5.068	1.455	1.0044	-0.668	-0.183884	1	1.9349	-0.514	-0.139366	1	1.2515	0.154	0.0445187	1	0.21766	5.072	1.239	4.849	1.111	4.545	1.034	1.3927	-0.223	-0.0648675	1	0.41959	-0.527	-0.158274	1	1.643	-0.304	-0.093407	1	1.3162	4.869	1.582	4.564	1.063	4.545	0.92	0.32104
Indoles Derivatives	Indoleacetic acid	3-IAA	5.71115	0.632435	3.058	3.93	3.079	3.689	2.868	3.34	0.19379	0.021	0.00987346	1	0.16062	-0.19	-0.0925434	1	0.12612	-0.211	-0.102417	1	0.29393	3.272	4.337	3.803	6.059	2.658	2.958	0.42261	0.531	0.216965	1	0.36172	-0.614	-0.299832	1	0.79802	-1.145	-0.516797	1	1.2389	2.139	0.696	2.334	0.756	2.094	0.636	0.60825
Indoles Derivatives	Indole-3-propionic acid	3-IPA	7.45098	0.471062	1.139	0.729	1.106	0.834	1.524	0.888	1.7324	-0.033	-0.0424164	1	0.45661	0.385	0.420095	1	1.4384	0.418	0.462512	0.401372	1.9339	1.499	1.441	1.405	0.862	1.493	1.097	0.72699	-0.094	-0.0934303	1	1.6494	-0.006	-0.00578622	1	0.54741	0.088	0.087644	1	0.26197	2.812	2.234	2.744	2.158	2.811	1.803	0.21853
Aminoacids Related	3-Methylhistidine	3-Met-His	6.30081	0.991176	12.412	8.297	8.514	6.811	10.708	10.707	0.084747	-3.898	-0.543827	0.0133903	1.014	-1.704	-0.213047	1	0.33889	2.194	0.33078	1	0.62999	11.688	7.686	12.139	9.23	10.949	9.409	0.59373	0.451	0.0546215	1	1.3178	-0.739	-0.094229	1	0.66931	-1.19	-0.14885	1	0.35085	10.879	12.87	7.86	8.595	8.485	10.234	1.5091
Aminoacids Related	Hydroxytryptophan	5-AVA	7.02997	0.069404	0.048	0.021	0.039	0.011	0.042	0.018	0.7455	-0.009	-0.29956	1	1.688	-0.006	-0.192645	1	0.98198	0.003	0.106915	1	0.40051	0.042	0.02	0.04	0.013	0.037	0.007	0.50917	-0.002	-0.0703893	1	0.094857	-0.005	-0.182864	1	0.65687	-0.003	-0.112475	1	0.96723	0.038	0.01	0.037	0.009	0.036	0.012	0.068531
Fatty Acids	Arachidonic acid	AA	15.161	0.186698	1.839	0.708	1.824	1.1	1.62	0.584	0.84479	-0.015	-0.0118158	1	0.70922	-0.219	-0.182928	1	1.1283	-0.204	-0.171112	1	0.29147	2.15	1.597	1.755	0.72	1.606	0.716	1.706	-0.395	-0.292866	1	1.2324	-0.544	-0.420865	1	1.7611	-0.149	-0.127999	1	1.1382	1.53	0.444	1.91	0.65	1.616	0.465	1.5244
Aminoacids Related	L-alpha-Aminobutyric acid	AABA	5.74397	0.481548	21.45	6.178	20.467	4.799	17.642	4.532	2.2703	-0.983	-0.067678	1	0.50261	-3.808	-0.281964	1	1.9948	-2.825	-0.214286	1	1.9647	19.1	3.284	16.333	4.401	15.883	4.012	3.0973	-2.767	-0.225783	1	1.7129	-3.217	-0.266089	1	3.1826	-0.45	-0.0403064	1	0.40024	16.002	8.925	16.98	4.436	14.486	6.803	0.99577
Carboxylic Acids	Aconitic acid	AconAcid	8.97348	0.0914496	6.296	1.161	5.832	1.135	5.692	0.768	1.2809	-0.464	-0.110445	1	1.3537	-0.604	-0.1455	1	1.5418	-0.14	-0.0350551	1	0.29084	5.806	1.195	5.726	0.975	5.764	1.113	0.13664	-0.08	-0.0200169	1	0.080037	-0.042	-0.0104742	1	0.10198	0.038	0.00954267	1	0.068638	5.79	0.939	6.204	1.066	5.967	1.084	0.4797
Aminoacids Related	Asymmetric dimethylarginine	ADMA	5.88235	0.202849	0.453	0.055	0.448	0.063	0.45	0.058	0.065576	-0.005	-0.0160123	1	0.38096	-0.003	-0.00958605	1	0.16243	0.002	0.00642627	1	0.18184	0.438	0.047	0.415	0.051	0.426	0.045	1.3461	-0.023	-0.0778195	1	0.54865	-0.012	-0.0400774	1	0.96404	0.011	0.0377421	1	1.1441	0.473	0.057	0.473	0.074	0.456	0.061	0.032008
Aminoacids	Alanine	Ala	6.50384	0.608453	457.833	69.537	480.667	56.701	459.417	72.187	0.33127	22.834	0.0702163	1	1.3873	1.584	0.00498279	1	0.046283	-21.25	-0.0652335	1	1.1908	427.583	46.05	449.75	60.87	440.25	67.023	1.0202	22.167	0.0729188	1	0.46612	12.667	0.0421185	1	0.69665	-9.5	-0.0308003	1	0.81747	446.4	88.653	445.8	95.672	445.6	89.111	0.029624
Aminoacids	Arginine	Arg	6.56199	0.600511	121.075	20.487	123.975	14.812	126.275	16.561	0.89441	2.9	0.0341482	1	0.7212	5.2	0.060668	1	0.8929	2.3	0.0265198	1	0.42733	117.575	16.56	114.817	15.773	112.35	13.226	1.0764	-2.758	-0.0342451	1	0.22854	-5.225	-0.0655812	1	1.2156	-2.467	-0.0313361	1	0.73337	102.36	14.128	106.36	13.949	103.56	13.146	0.28463
Aminoacids	Asparagine	Asn	7.04417	0.7257	62.342	12.24	65.933	12.905	60.283	15.804	0.97861	3.591	0.0807963	1	1.0006	-2.059	-0.0484532	1	0.59694	-5.65	-0.12925	1	1.447	59.933	9.289	60.525	15.617	59.567	12.393	0.2014	0.592	0.0141806	1	0.069085	-0.366	-0.00883729	1	0.25196	-0.958	-0.0230179	1	0.10319	71.11	15.582	76.76	17.461	73.15	16.984	0.54512
Aminoacids Related	ß-Aminobutyric acid	BABA	7.73585	0.980164	0.046	0.016	0.045	0.014	0.036	0.014	2.4506	-0.001	-0.0317089	1	0.31664	-0.01	-0.353637	1	2.0964	-0.009	-0.321928	1	2.1643	0.029	0.017	0.03	0.016	0.025	0.015	0.62223	0.001	0.0489096	1	0.20783	-0.004	-0.214125	1	0.97871	-0.005	-0.263034	1	1.4427	0.04	0.013	0.042	0.012	0.04	0.014	0.36149
Acylcarnitines	carnitine	C0	24.0506	0.988317	42.892	7.07	47.117	6.154	44.167	5.453	0.082723	4.225	0.135539	1	2.2316	1.275	0.0422603	1	0.67588	-2.95	-0.0932788	1	1.5199	46.567	5.687	43.017	4.645	40.625	5.344	3.4313	-3.55	-0.114401	1	0.76464	-5.942	-0.19694	1	3.4938	-2.392	-0.0825391	1	2.2752	36.84	8.295	33.81	8.725	32.4	7.092	0.73062
Acylcarnitines	acetylcarnitine	C2	14.3952	0.0936374	5.138	1.136	4.481	1.531	4.106	0.931	2.1327	-0.657	-0.197386	1	2.0118	-1.032	-0.323473	0.974105	2.7296	-0.375	-0.126087	1	0.65661	4.724	0.87	4.108	0.944	4.281	0.857	2.29	-0.616	-0.201573	1	1.427	-0.443	-0.142061	1	1.8912	0.173	0.0595117	1	1.0244	4.055	1.213	3.798	1.218	3.297	1.091	0.49704
Acylcarnitines	propionylcarnitine	C3	6.47436	0.461915	0.524	0.086	0.492	0.105	0.476	0.088	1.3007	-0.032	-0.0909085	1	1.1819	-0.048	-0.138605	1	1.4427	-0.016	-0.0476967	1	0.48374	0.485	0.095	0.494	0.07	0.5	0.094	0.68651	0.009	0.0265263	1	0.26725	0.015	0.0439433	1	0.61491	0.006	0.0174171	1	0.15302	0.49	0.123	0.422	0.126	0.418	0.096	1.1924
Acylcarnitines	Butyrylcarnitine	C4	7.23918	0.830474	0.218	0.069	0.211	0.07	0.206	0.067	0.51228	-0.007	-0.0470851	1	0.50401	-0.012	-0.0816838	1	0.58642	-0.005	-0.0345987	1	0.16225	0.239	0.077	0.235	0.061	0.243	0.071	0.19766	-0.004	-0.0243499	1	0.050333	0.004	0.0239457	1	0.3228	0.008	0.0482956	1	0.55415	0.222	0.054	0.213	0.033	0.21	0.03	0.22055
Bile Acids	Cholate	CA	6.54045	0.0799357	0.209	0.374	0.113	0.147	0.187	0.356	0.21947	-0.096	-0.88718	1	0.58472	-0.022	-0.160465	1	0.30607	0.074	0.726715	1	0.15975	0.099	0.108	0.315	0.516	0.071	0.08	0.29401	0.216	1.66985	1	5.6918	-0.028	-0.47961	1	0.79801	-0.244	-2.14946	1	3.0087	0.043	0.022	0.034	0.017	0.085	0.091	1.5796
Bile Acids	Chenodeoxycholic acid	CDCA	5.29801	0.149173	0.282	0.339	0.203	0.215	0.337	0.337	1.4264	-0.079	-0.474215	1	0.22657	0.055	0.257053	1	1.1017	0.134	0.731269	1	1.6778	0.232	0.319	0.491	0.578	0.205	0.25	0.6291	0.259	1.0816	1	5.88	-0.027	-0.178501	1	0.13323	-0.286	-1.2601	0.86276	2.3665	0.148	0.14	0.1	0.066	0.134	0.074	1.8377
Cholesterol Esters	CE(16:0)	CE(16:0)	12.1441	0.217227	231.092	65.795	195.333	35.124	200.417	56.536	1.1583	-35.759	-0.242532	1	1.8632	-30.675	-0.205462	1	1.3255	5.084	0.0370692	1	0.099627	209.342	65.167	192	48.49	193.833	60.469	0.90474	-17.342	-0.124755	1	0.63698	-15.509	-0.111048	1	0.78884	1.833	0.0137079	1	0.067871	184.1	53.088	192.6	53.186	177.2	38.407	0.37139
Cholesterol Esters	CE(18:0)	CE(18:0)	13.1966	0.189125	19.642	5.276	16.35	2.931	17.133	4.625	1.1651	-3.292	-0.264651	1	2.4135	-2.509	-0.197164	1	1.4948	0.783	0.0674872	1	0.46804	16.805	5.38	15.633	3.321	16.075	4.503	0.5705	-1.172	-0.104296	1	0.45838	-0.73	-0.0640718	1	0.41202	0.442	0.0402241	1	0.28894	17.13	5.501	18.5	4.994	16.49	3.237	0.65081
Cholesterol Esters	CE(18:1(9Z))	CE(18:1)	13.1899	0.218515	471.25	114.749	414.083	77.891	433.333	96.64	0.58882	-57.167	-0.186573	1	1.7402	-37.917	-0.121017	1	0.9326	19.25	0.0655561	1	0.69784	464.667	237.463	404.917	71.482	426.583	110.989	0.61887	-59.75	-0.198571	1	0.66682	-38.084	-0.123371	1	0.34183	21.666	0.0752003	1	0.84321	416.9	113.439	433.9	95.188	395.8	93.782	0.36296
Cholesterol Esters	CE(18:2(9Z,12Z))	CE(18:2)	11.9403	0.725441	1451.92	395.28	1300.75	301.505	1394.75	400.88	0.066249	-151.167	-0.158615	1	1.1606	-57.167	-0.0579524	1	0.34328	94	0.100663	1	0.74953	1504.92	629.796	1276	290.249	1293.83	375.947	1.4068	-228.917	-0.238056	1	1.122	-211.084	-0.218033	1	1.1686	17.833	0.0200231	1	0.016355	1302.6	260.716	1329.4	286.492	1225.5	255.696	0.14465
Cholesterol Esters	CE(18:3(6Z,9Z,12Z))	CE(18:3)	10.9053	0.636533	56.817	16.795	53.575	8.447	58.492	19.796	0.36932	-3.242	-0.0847627	1	0.5643	1.675	0.0419167	1	0.17002	4.917	0.126679	1	0.68756	61.492	20.536	58.658	15.147	66.092	20.353	0.64916	-2.834	-0.0680708	1	0.092883	4.6	0.104077	1	0.9218	7.434	0.172148	1	1.7201	56.38	14.27	57.77	20.026	61.08	20.719	0.056024
Cholesterol Esters	CE(20:3(8Z,11Z,14Z))	CE(20:3)	12.7577	0.887567	26.887	9.39	23.4	4.667	23.867	3.832	0.46613	-3.487	-0.2004	1	1.0107	-3.02	-0.171892	1	0.62738	0.467	0.0285087	1	0.46904	28.178	15.32	24.042	6.301	25.183	6.407	0.61396	-4.136	-0.229012	1	0.81944	-2.995	-0.162119	1	0.35798	1.141	0.0668932	1	0.77173	22.67	8.17	22.27	7.603	19.41	7.469	0.087545
Cholesterol Esters	CE(20:4(8Z,11Z,14Z,17Z))	CE(20:4)	11.0706	0.076102	226.208	69.948	202.317	68.444	209	72.408	0.4134	-23.891	-0.161032	1	1.0391	-17.208	-0.114147	1	0.619	6.683	0.0468854	1	0.29849	250.533	114.798	211.492	84.117	218.167	77.177	1.16	-39.041	-0.244398	1	1.4655	-32.366	-0.199568	1	0.92116	6.675	0.0448298	1	0.52716	170.7	46.614	172.85	50.223	153.51	54.082	0.05441
Cholesterol Esters	CE(20:5(5Z,8Z,11Z,14Z,17Z))	CE(20:5)	11.2733	0.0761019	45.483	17.648	45.067	14.913	45.333	19.749	0.14952	-0.416	-0.013256	1	0.043888	-0.15	-0.00476578	1	0.11346	0.266	0.00849022	1	0.17156	54.55	22.007	48.133	25.306	54.033	25.042	0.44438	-6.417	-0.180553	1	1.2297	-0.517	-0.0137384	1	0.058719	5.9	0.166814	1	1.2597	44.9	20.78	43.404	15.721	60.741	44.297	0.14232
Cholesterol Esters	CE(22:5(4Z,7Z,10Z,13Z,16Z))	CE(22:5)	14.6026	0.051038	2.463	0.578	2.184	0.422	2.209	0.534	1.1249	-0.279	-0.173444	1	1.7893	-0.254	-0.157023	1	1.3585	0.025	0.0164206	1	0.062649	2.628	1.064	2.132	0.502	2.187	0.692	2.1684	-0.496	-0.301758	1	1.7071	-0.441	-0.265012	1	1.8094	0.055	0.0367458	1	0.17063	2.285	0.696	2.286	0.821	2.012	0.585	0.054006
Cholesterol Esters	CE(22:6(4Z,7Z,10Z,13Z,16Z,19Z))	CE(22:6)	11.0834	0.0858299	35.45	11.451	31.85	11.019	34.125	13.334	0.11939	-3.6	-0.154492	1	0.9285	-1.325	-0.0549566	1	0.33986	2.275	0.0995357	1	0.49132	37.6	19.027	30.417	13.783	33.267	14.606	1.223	-7.183	-0.305855	1	1.9143	-4.333	-0.176641	1	0.86429	2.85	0.129214	1	0.90801	26.66	12.766	26.85	11.871	26.77	13.546	0.32492
Ceramides	Cer(d18:1/16:0)	Cer(d18:1/16:0)	6.39731	0.58278	0.378	0.08	0.37	0.084	0.375	0.079	0.057516	-0.008	-0.030861	1	0.34378	-0.003	-0.0114956	1	0.041711	0.005	0.0193653	1	0.2921	0.374	0.087	0.383	0.081	0.369	0.068	0.22001	0.009	0.0343061	1	0.30293	-0.005	-0.0194175	1	0.0080654	-0.014	-0.0537236	1	0.74515	0.384	0.059	0.359	0.064	0.347	0.039	0.51968
Ceramides	Cer(d18:1/18:0)	Cer(d18:1/18:0)	9.64912	0.762358	0.145	0.032	0.137	0.031	0.139	0.039	0.36472	-0.008	-0.081877	1	0.73372	-0.006	-0.060968	1	0.49172	0.002	0.020909	1	0.1213	0.141	0.043	0.137	0.034	0.135	0.023	0.25962	-0.004	-0.0415193	1	0.12178	-0.006	-0.0627358	1	0.25751	-0.002	-0.0212165	1	0.10506	0.12	0.014	0.119	0.026	0.117	0.022	0.14042
Ceramides	Cer(d18:1/20:0)	Cer(d18:1/20:0)	10.989	0.788213	0.101	0.023	0.098	0.024	0.104	0.018	0.78879	-0.003	-0.0435016	1	0.6593	0.003	0.0422282	1	0.52439	0.006	0.0857299	1	1.2604	0.092	0.02	0.091	0.021	0.094	0.016	0.43268	-0.001	-0.0157673	1	0.016376	0.002	0.0310269	1	0.66424	0.003	0.0467942	1	0.97554	0.087	0.02	0.084	0.019	0.1	0.02	0.20013
Ceramides	Cer(d18:1/22:0)	Cer(d18:1/22:0)	9.19118	0.414393	0.673	0.123	0.655	0.117	0.681	0.133	0.33264	-0.018	-0.0391116	1	0.53621	0.008	0.0170483	1	0.15455	0.026	0.0561599	1	0.64624	0.631	0.123	0.64	0.102	0.634	0.11	0.291	0.009	0.0204319	1	0.21142	0.003	0.00684284	1	0.16088	-0.006	-0.0135891	1	0.36848	0.694	0.154	0.646	0.143	0.674	0.129	0.5303
Ceramides	Cer(d18:1/23:0)	Cer(d18:1/23:0)	11.1111	0.330345	0.743	0.217	0.769	0.138	0.757	0.201	0.052557	0.026	0.0496214	1	0.79808	0.014	0.0269311	1	0.21661	-0.012	-0.0226903	1	0.44862	0.728	0.19	0.773	0.142	0.75	0.176	0.8893	0.045	0.08653	1	0.76003	0.022	0.0429521	1	0.5388	-0.023	-0.0435778	1	0.90527	0.788	0.147	0.764	0.174	0.793	0.124	0.26232
Ceramides	Cer(d18:1/24:0)	Cer(d18:1/24:0)	7.68734	0.80342	1.986	0.489	1.941	0.248	1.969	0.377	0.0015328	-0.045	-0.0330655	1	0.1294	-0.017	-0.0124025	1	0.027192	0.028	0.020663	1	0.092661	1.855	0.425	1.968	0.202	1.948	0.334	1.4688	0.113	0.085311	1	0.80181	0.093	0.0705745	1	1.0533	-0.02	-0.0147365	1	0.63928	2.135	0.471	2.021	0.425	2.066	0.466	0.4028
Ceramides	Cer(d18:1/24:1)	Cer(d18:1/24:1)	7.92952	0.507023	1.143	0.263	1.078	0.212	1.087	0.196	0.4364	-0.065	-0.0844682	1	0.87863	-0.056	-0.0724735	1	0.60465	0.009	0.0119948	1	0.18475	1.063	0.248	1.061	0.183	1.086	0.187	0.51888	-0.002	-0.00271694	1	0.11095	0.023	0.0308825	1	0.60117	0.025	0.0335994	1	0.67204	0.959	0.149	0.907	0.178	0.916	0.125	0.44319
Ceramides	Cer(d18:1/25:0)	Cer(d18:1/25:0)	16.6667	0.23752	0.278	0.064	0.275	0.043	0.263	0.061	0.94144	-0.003	-0.0156533	1	0.069723	-0.015	-0.0800221	1	0.75677	-0.012	-0.0643688	1	0.87841	0.286	0.085	0.294	0.056	0.291	0.054	0.8125	0.008	0.039801	1	0.55076	0.005	0.025004	1	0.61202	-0.003	-0.014797	1	0.3193	0.24	0.048	0.231	0.037	0.236	0.041	0.19913
Ceramides	Cer(d18:2/16:0)	Cer(d18:2/16:0)	12.6984	0.738834	0.083	0.01	0.08	0.015	0.078	0.011	1.2036	-0.003	-0.0531113	1	0.91351	-0.005	-0.0896372	1	1.4338	-0.002	-0.0365259	1	0.51489	0.08	0.016	0.073	0.014	0.08	0.016	0.52806	-0.007	-0.132104	1	0.79502	0	0	1	0.033627	0.007	0.132104	1	1.9275	0.081	0.013	0.075	0.014	0.079	0.017	0.65716
Ceramides	Cer(d18:2/22:0)	Cer(d18:2/22:0)	8.125	0.179341	0.206	0.048	0.199	0.045	0.208	0.03	0.59806	-0.007	-0.0498759	1	0.5206	0.002	0.0139392	1	0.39658	0.009	0.0638151	1	1.0211	0.201	0.051	0.218	0.017	0.213	0.042	1.7414	0.017	0.117133	1	1.0362	0.012	0.0836579	1	1.1368	-0.005	-0.0334747	1	1.1868	0.189	0.056	0.197	0.06	0.195	0.059	0.2735
Ceramides	Cer(d18:2/24:0)	Cer(d18:2/24:0)	10.274	0.706861	0.39	0.096	0.376	0.065	0.38	0.082	0.22004	-0.014	-0.0527415	1	0.42373	-0.01	-0.0374747	1	0.27251	0.004	0.0152668	1	0.066128	0.381	0.074	0.4	0.062	0.397	0.074	1.0344	0.019	0.070209	1	0.54678	0.016	0.059348	1	0.81093	-0.003	-0.010861	1	0.34296	0.433	0.125	0.404	0.088	0.411	0.112	0.40987
Ceramides	Cer(d18:2/24:1)	Cer(d18:2/24:1)	14.4928	0.995948	0.232	0.05	0.22	0.05	0.22	0.041	0.52986	-0.012	-0.0766213	1	0.9843	-0.012	-0.0766213	1	0.75886	0	0	1	0.15329	0.225	0.039	0.22	0.036	0.224	0.038	0.21915	-0.005	-0.0324215	1	0.20234	-0.001	-0.00642627	1	0.072587	0.004	0.0259952	1	0.45813	0.186	0.031	0.181	0.029	0.201	0.045	0.22355
Aminoacids Related	Citrulline	Cit	7.44403	0.330235	30.142	5.026	29.342	5.289	29.758	5.209	0.085517	-0.8	-0.0388079	1	0.57115	-0.384	-0.0184976	1	0.22884	0.416	0.0203104	1	0.28627	27.675	4.534	29.175	5.324	27.808	6.044	0.3072	1.5	0.0761493	1	0.47375	0.133	0.00691667	1	0.095779	-1.367	-0.0692327	1	1.228	31.39	5.776	30.13	6.034	32.39	7.102	0.31348
Hormones	Cortisol	Cortisol	8.41121	0.0681707	0.34	0.1	0.324	0.107	0.298	0.098	1.3152	-0.016	-0.0695409	1	0.59621	-0.042	-0.190222	1	1.2314	-0.026	-0.120681	1	0.87824	0.354	0.071	0.306	0.098	0.315	0.081	1.9775	-0.048	-0.210218	1	1.6834	-0.039	-0.168398	1	1.7461	0.009	0.0418202	1	0.45286	0.333	0.051	0.343	0.102	0.349	0.075	0.10968
Aminoacids Related	Creatinine	Creatinine	6.24611	0.375499	80.408	12.206	75.417	10.516	73.717	8.426	1.3152	-4.991	-0.0924493	1	0.59621	-6.691	-0.125342	1	1.2314	-1.7	-0.0328924	1	0.87824	73.35	11.178	69.025	6.244	68.708	10.638	1.9775	-4.325	-0.087678	1	1.6834	-4.642	-0.0943189	1	1.7461	-0.317	-0.00664089	1	0.45286	69.61	11.896	68.17	8.819	68.51	9.367	0.11023
Aminoacids	Cysteine	Cys	6.69541	0.44174	73.517	7.186	76.65	9.68	78.067	4.422	1.734	3.133	0.0602079	1	1.2027	4.55	0.0866349	1	2.1407	1.417	0.026427	1	0.81114	75.925	6.002	74.883	5.499	78.95	7.084	0.89415	-1.042	-0.0199368	1	0.13423	3.025	0.0563643	1	1.6576	4.067	0.076301	1	2.8685	66.1	6.127	59.51	9.245	62.08	5.791	0.82468
Aminoacids Related	Cystine	Cystine	10.9091	0.707138	75.883	10.321	77.142	11.253	73.833	6.45	0.72652	1.259	0.0237398	1	0.39867	-2.05	-0.0395109	1	0.55327	-3.309	-0.0632508	1	1.0494	71.908	8.533	70.475	9.534	76.192	8.751	0.86507	-1.433	-0.0290407	1	0.21824	4.284	0.0834872	1	1.7729	5.717	0.112528	1	2.8927	66.24	6.216	57.53	12.069	62.09	8.124	1.1499
Bile Acids	Deoxycholic acid	DCA	5.36913	0.960217	0.327	0.277	0.265	0.134	0.296	0.242	0.72444	-0.062	-0.303298	1	0.021351	-0.031	-0.143693	1	0.53779	0.031	0.159605	1	0.72713	0.306	0.167	0.359	0.383	0.244	0.192	1.2443	0.053	0.230452	1	1.8354	-0.062	-0.326651	1	1.5753	-0.115	-0.557103	1	0.89321	0.224	0.22	0.234	0.163	0.233	0.163	2.05
Diacylglycerols	DG(16:0/18:2(9Z,12Z)/0:0)	DG(16:0_18:2)	8.68908	0.42893	1.335	0.295	1.451	0.854	1.525	0.451	1.2547	0.116	0.120208	1	0.093354	0.19	0.19197	1	1.3553	0.074	0.0717617	1	1.0241	1.362	0.41	1.35	0.332	1.315	0.353	0.21683	-0.012	-0.0127673	1	0.075402	-0.047	-0.0506639	1	0.3571	-0.035	-0.0378966	1	0.68439	1.193	0.372	1.123	0.339	1.324	0.398	0.49485
Diacylglycerols	DG(18:1(9Z)/18:1(9Z)/0:0)	DG(18:1_18:1)	20.9427	0.197244	4.263	1.2	3.791	1.255	4.364	1.614	0.27371	-0.472	-0.169291	1	1.558	0.101	0.033782	1	0.13219	0.573	0.203073	1	1.0754	3.872	1.233	4.057	0.955	4.312	1.309	1.1941	0.185	0.0673343	1	0.66566	0.44	0.155278	1	1.1685	0.255	0.0879439	1	0.6371	3.565	1.127	3.448	1.23	3.364	1.282	0.38827
Diacylglycerols	DG(18:1(9Z)/18:2(9Z,12Z)/0:0)	DG(18:1_18:2)	9.09277	0.487338	6.534	1.778	6.525	2.818	7.117	1.869	1.1049	-0.009	-0.00198855	1	0.32668	0.583	0.123303	1	0.94508	0.592	0.125291	1	1.2332	7.015	2.132	6.657	1.512	6.995	1.8	0.074606	-0.358	-0.0755709	1	0.30386	-0.02	-0.00411905	1	0.12833	0.338	0.0714519	1	0.78834	5.83	1.908	5.741	1.922	6.486	2.315	0.23934
Diacylglycerols	DG(18:2(9Z,12Z)/18:2(9Z,12Z)/0:0)	DG(18:2_18:2)	9.28074	0.655398	2.729	0.829	3.816	4.081	3.427	1.678	1.1373	1.087	0.483689	1	1.0263	0.698	0.328574	1	1.561	-0.389	-0.155115	1	0.35382	2.918	1.027	2.713	0.939	2.434	0.675	1.4803	-0.205	-0.105091	1	0.67732	-0.484	-0.261651	1	1.7482	-0.279	-0.15656	1	1.3509	2.555	0.953	2.566	0.914	3.49	1.661	0.11975
Fatty Acids	Docosahexaenoid acid	DHA	16.8368	0.927251	3.323	1.671	2.843	1.269	2.648	1.003	1.2555	-0.48	-0.225072	1	1.3111	-0.675	-0.327583	1	1.5059	-0.195	-0.102511	1	0.31553	3.704	2.419	3.042	2.552	2.71	1.178	1.9958	-0.662	-0.284064	0.51372	2.717	-0.994	-0.450791	0.543925	2.0086	-0.332	-0.166727	1	0.10665	2.047	1.307	2.802	1.157	2.312	1.08	2.9057
Hormones	Dehydroepiandrosterone sulfate	DHEAS	5.88373	0.442129	7.729	1.752	7.236	1.421	7.439	1.879	0.39574	-0.493	-0.0950894	1	1.0041	-0.29	-0.0551731	1	0.54801	0.203	0.0399163	1	0.22969	8.086	2.304	7.161	1.639	7.655	1.671	1.0639	-0.925	-0.175265	1	1.0609	-0.431	-0.0790238	1	0.58571	0.494	0.0962413	1	1.4643	7.15	2.586	7.191	2.246	7.125	1.884	0.054504
Fatty Acids	Eicosapentaenoic acid	EPA	10.0691	0.988501	0.36	0.198	0.311	0.108	0.304	0.108	0.81491	-0.049	-0.211082	1	0.8137	-0.056	-0.243926	1	0.86137	-0.007	-0.0328433	1	0.26543	0.473	0.325	0.369	0.214	0.337	0.147	1.932	-0.104	-0.358219	1	2.0449	-0.136	-0.489092	1	1.9011	-0.032	-0.130872	1	0.64188	0.323	0.095	0.334	0.142	0.32	0.12	0.17429
Biogenic Amines	Aminobutyric acid	GABA	6.5995	0.671759	0.158	0.023	0.147	0.02	0.144	0.021	1.7162	-0.011	-0.104108	1	1.813	-0.014	-0.133856	1	1.8703	-0.003	-0.0297473	1	0.52415	0.14	0.013	0.141	0.021	0.138	0.02	0.44957	0.001	0.0102683	1	0.018015	-0.002	-0.0207586	1	0.67066	-0.003	-0.0310269	1	0.67453	0.154	0.025	0.155	0.017	0.165	0.023	0.058537
Bile Acids	Glycocholic acid	GCA	6.47668	0.808571	0.525	0.321	0.651	0.559	0.348	0.243	1.6595	0.126	0.31034	1	0.47086	-0.177	-0.59323	1	1.3909	-0.303	-0.90357	0.750097	1.9042	0.484	0.272	0.442	0.307	0.375	0.204	1.285	-0.042	-0.130961	1	1.8962	-0.109	-0.368116	1	1.3913	-0.067	-0.237156	1	0.48238	0.388	0.266	0.404	0.263	0.509	0.302	0.44535
Bile Acids	Glycodeoxycholic acid	GCDCA	5.80609	0.479972	1.803	0.937	1.921	0.937	1.125	0.391	2.6157	0.118	0.0914581	1	0.5548	-0.678	-0.680474	0.0858003	2.1587	-0.796	-0.771933	0.0148773	3.0155	1.789	1.043	1.516	0.698	1.491	0.803	1.0791	-0.273	-0.238884	1	1.2179	-0.298	-0.262873	1	1.0419	-0.025	-0.0239895	1	0.29303	1.322	0.632	1.507	0.7	1.765	0.689	1.1452
Bile Acids	Glycochenodeoxycholic acid	GDCA	5.99174	0.155439	0.65	0.444	0.803	0.579	0.436	0.356	1.5702	0.153	0.30496	1	0.039487	-0.214	-0.576112	1	1.4421	-0.367	-0.881072	0.284589	1.3649	0.508	0.374	0.591	0.488	0.49	0.324	0.026287	0.083	0.21833	1	0.28043	-0.018	-0.0520467	1	0.10403	-0.101	-0.270376	1	0.23096	0.488	0.63	0.605	0.436	0.614	0.549	4.6112
Bile Acids	Glycolithocholic acid	GLCA	5.87045	0.117869	0.088	0.066	0.066	0.049	0.065	0.037	0.36188	-0.022	-0.415037	1	1.1184	-0.023	-0.437064	1	0.64316	-0.001	-0.0220263	1	0.49121	0.076	0.069	0.078	0.049	0.074	0.043	0.9093	0.002	0.0374747	1	2.6466	-0.002	-0.0384741	1	0.57209	-0.004	-0.0759489	1	0.80483	0.079	0.045	0.099	0.052	0.102	0.069	1.9604
Bile Acids	Glycolithocholic acid sulfate	GLCAS	5.97015	0.217972	0.383	0.2	0.345	0.267	0.358	0.213	0.55276	-0.038	-0.150748	1	1.274	-0.025	-0.0973848	1	0.7848	0.013	0.0533632	1	0.19042	0.276	0.166	0.345	0.203	0.322	0.179	0.74479	0.069	0.321928	1	1.7235	0.046	0.222392	1	0.77198	-0.023	-0.0995357	1	0.1424	0.482	0.283	0.474	0.279	0.567	0.386	0.31347
Aminoacids	Glutamine	Gln	6.12565	0.302709	659.833	68.728	623.833	71.649	655.417	87.459	0.19312	-36	-0.0809411	1	1.7931	-4.416	-0.00968784	1	0.25393	31.584	0.0712532	1	1.1856	629.167	66.648	608	78.51	591.333	35.121	1.8542	-21.167	-0.0493717	1	0.36319	-37.834	-0.0894722	1	2.3356	-16.667	-0.0401005	1	0.96717	642.1	90.757	660.3	111.911	656.1	90.358	0.17791
Aminoacids	Glutamate	Glu	7.71673	0.457036	33.275	21.03	40.333	25.937	39.8	23.527	0.87626	7.058	0.277522	1	1.2851	6.525	0.25833	1	1.0979	-0.533	-0.0191923	1	0.0011955	31.817	24.438	37.3	22.431	43.258	27.8	1.8159	5.483	0.229378	1	1.6693	11.441	0.443169	0.115956	2.0168	5.958	0.213791	1	1.2012	23.28	13.305	15.499	5.499	16.429	9.865	2.4271
Aminoacids	Glycine	Gly	6.21665	0.353952	266.5	68.192	264.5	54.685	249.75	49.463	0.83512	-2	-0.0108678	1	0.0013555	-16.75	-0.0936509	1	0.70559	-14.75	-0.082783	1	0.83588	243.25	49.227	240	53.635	234.833	37.226	0.43348	-3.25	-0.0194054	1	0.18318	-8.417	-0.0508046	1	0.48996	-5.167	-0.0313992	1	0.16649	246.4	37.716	256	35.901	258.8	47.981	0.29505
Bile Acids	Glycoursodeoxycholic acid	GUDCA	6.76692	0.335963	0.148	0.153	0.152	0.13	0.087	0.077	1.7887	0.004	0.0384741	1	0.17862	-0.061	-0.76651	1	1.5109	-0.065	-0.804984	1	1.8379	0.136	0.149	0.117	0.076	0.097	0.078	0.1592	-0.019	-0.217098	1	1.0671	-0.039	-0.48755	1	0.48794	-0.02	-0.270452	1	1.4545	0.047	0.025	0.051	0.018	0.059	0.03	1.2895
Sugars	Hexose	H1	6.87236	0.113911	4186.33	929.174	4541.25	1406.57	4224.83	988.833	0.1917	354.917	0.117402	1	0.88544	38.5	0.0132072	1	0.072975	-316.417	-0.104195	1	0.7266	3952.92	749.724	4252.17	986.428	4158.92	909.064	0.96004	299.25	0.105281	1	0.63084	206	0.0732902	1	0.78926	-93.25	-0.0319904	1	0.42363	3554.4	612.204	3385.5	623.015	3385	639.132	0.38524
Aminoacids Related	Homoarginine	HArg	5.87959	0.974801	2.864	0.704	2.929	0.955	3.261	0.91	1.425	0.065	0.0323767	1	0.13117	0.397	0.187283	1	1.2702	0.332	0.154906	1	1.2309	2.87	0.5	2.786	0.671	2.816	0.656	0.61601	-0.084	-0.0428555	1	0.37781	-0.054	-0.0274034	1	0.52281	0.03	0.0154521	1	0.15406	2.011	0.347	2.079	0.383	2.045	0.362	0.20524
Glycosylceramides	NA	Hex2Cer(d18:1/16:0)	5.72687	0.803278	2.467	0.593	2.374	0.614	2.355	0.613	0.38477	-0.093	-0.0554378	1	0.49306	-0.112	-0.0670307	1	0.46843	-0.019	-0.0115929	1	0.041966	2.396	0.623	2.388	0.546	2.328	0.479	0.11904	-0.008	-0.00482507	1	0.046168	-0.068	-0.0415368	1	0.21569	-0.06	-0.0367118	1	0.40207	2.617	0.554	2.526	0.565	2.36	0.271	0.24873
Glycosylceramides	NA	Hex2Cer(d18:1/24:0)	17.094	0.379888	0.155	0.04	0.154	0.023	0.138	0.024	1.4827	-0.001	-0.00933786	1	0.32535	-0.017	-0.1676	1	1.0657	-0.016	-0.158262	1	2.1288	0.147	0.035	0.144	0.031	0.157	0.029	0.76398	-0.003	-0.0297473	1	0.17112	0.01	0.0949484	1	1.3126	0.013	0.124696	1	2.1977	0.182	0.05	0.188	0.04	0.164	0.038	0.36388
Glycosylceramides	NA	Hex2Cer(d18:1/24:1)	7.5	0.915136	0.439	0.128	0.407	0.107	0.402	0.093	0.54164	-0.032	-0.109192	1	0.72218	-0.037	-0.127025	1	0.65326	-0.005	-0.0178333	1	0.027258	0.391	0.1	0.394	0.096	0.379	0.087	0.13175	0.003	0.011027	1	0.10291	-0.012	-0.0449708	1	0.27992	-0.015	-0.0559978	1	0.5679	0.414	0.108	0.392	0.106	0.367	0.05	0.40679
Glycosylceramides	NA	Hex3Cer(d18:1/16:0)	8.95916	0.112049	0.987	0.229	0.947	0.25	0.944	0.195	0.35436	-0.04	-0.0596857	1	0.69053	-0.043	-0.0642632	1	0.52885	-0.003	-0.00457757	1	0.13026	0.923	0.247	0.944	0.171	0.872	0.196	0.33683	0.021	0.0324562	1	0.3434	-0.051	-0.0820025	1	0.80576	-0.072	-0.114459	1	2.0111	0.961	0.152	0.996	0.141	0.923	0.128	0.27486
Glycosylceramides	NA	HexCer(d18:1/16:0)	10.757	0.599875	1.023	0.263	0.983	0.255	1.022	0.3	0.066963	-0.04	-0.0575428	1	0.50368	-0.001	-0.00141095	1	0.066528	0.039	0.0561319	1	0.38323	0.983	0.294	0.929	0.233	0.936	0.211	0.59285	-0.054	-0.0815128	1	0.45995	-0.047	-0.0706829	1	0.45918	0.007	0.0108299	1	0.3199	0.965	0.244	0.931	0.203	0.885	0.137	0.20344
Glycosylceramides	NA	HexCer(d18:1/20:0)	17.7419	0.656693	0.239	0.068	0.247	0.078	0.23	0.063	0.46099	0.008	0.0475004	1	0.21928	-0.009	-0.0553768	1	0.37031	-0.017	-0.102877	1	0.57543	0.257	0.083	0.256	0.057	0.251	0.064	0.069347	-0.001	-0.00562455	1	0.17513	-0.006	-0.034081	1	0.046604	-0.005	-0.0284564	1	0.44355	0.295	0.074	0.279	0.04	0.275	0.042	0.27693
Glycosylceramides	NA	HexCer(d18:1/22:0)	9.96662	0.632203	3.028	0.995	2.962	0.837	3.001	0.981	0.030926	-0.066	-0.0317936	1	0.10688	-0.027	-0.0129219	1	0.051894	0.039	0.0188717	1	0.040469	2.886	0.692	2.945	0.836	2.789	0.7	0.26268	0.059	0.0291963	1	0.060019	-0.097	-0.0493234	1	0.47263	-0.156	-0.0785197	1	0.65115	3.192	1.067	3.119	0.754	3.015	0.956	0.015304
Glycosylceramides	NA	HexCer(d18:1/23:0)	10.7037	0.7081	1.589	0.511	1.664	0.503	1.557	0.569	0.39678	0.075	0.0665363	1	0.56359	-0.032	-0.0293502	1	0.19568	-0.107	-0.0958865	1	0.75598	1.537	0.496	1.605	0.428	1.52	0.462	0.3151	0.068	0.0624561	1	0.5548	-0.017	-0.0160458	1	0.067807	-0.085	-0.078502	1	0.83019	1.587	0.415	1.524	0.312	1.529	0.241	0.22881
Glycosylceramides	NA	HexCer(d18:1/24:0)	11.9028	0.804831	1.629	0.507	1.583	0.406	1.623	0.503	0.076716	-0.046	-0.0413253	1	0.2112	-0.006	-0.0053236	1	0.011835	0.04	0.0360017	1	0.21912	1.527	0.428	1.499	0.325	1.485	0.382	0.21539	-0.028	-0.0266997	1	0.059494	-0.042	-0.0402371	1	0.25623	-0.014	-0.0135375	1	0.24895	1.731	0.498	1.677	0.351	1.629	0.39	0.11984
Glycosylceramides	NA	HexCer(d18:1/24:1)	9.07871	0.558925	3.528	1.001	3.423	0.964	3.36	0.977	0.46542	-0.105	-0.0435893	1	0.31911	-0.168	-0.0703893	1	0.47227	-0.063	-0.0268001	1	0.24501	3.444	1.154	3.357	0.944	3.393	0.918	0.059438	-0.087	-0.0369126	1	0.1572	-0.051	-0.0215237	1	0.032968	0.036	0.0153889	1	0.3215	2.921	0.724	2.649	0.5	2.682	0.283	0.61909
Glycosylceramides	NA	HexCer(d18:2/24:0)	15.625	0.521347	0.652	0.143	0.702	0.159	0.668	0.135	0.11722	0.05	0.106599	1	1.0928	0.016	0.0349761	1	0.41156	-0.034	-0.0716229	1	0.64563	0.688	0.121	0.678	0.147	0.671	0.148	0.56533	-0.01	-0.0211233	1	0.2371	-0.017	-0.0360958	1	0.61909	-0.007	-0.0149725	1	0.1666	0.713	0.237	0.663	0.134	0.634	0.195	0.34141
Carboxylic Acids	Hippuric acid	HipAcid	6.26549	0.644427	3.593	1.974	4.335	2.946	4.835	3.597	0.5812	0.742	0.270843	1	0.94729	1.242	0.428327	1	0.67008	0.5	0.157484	1	0.01656	2.836	1.29	3.308	1.994	4.742	4.783	1.322	0.472	0.222102	1	0.92722	1.906	0.741638	0.24958	1.6214	1.434	0.519536	1	1.3652	6.361	3.38	5.085	1.889	6.303	1.943	0.89865
Aminoacids	Histidine	His	7.83757	0.832707	102.908	13.763	98.717	10.375	97.175	14.994	1.2157	-4.191	-0.0599847	1	1.0932	-5.733	-0.082698	1	1.1725	-1.542	-0.0227133	1	0.54551	99.625	8.379	97.025	11.297	94.058	8.892	1.8819	-2.6	-0.0381513	1	0.28265	-5.567	-0.0829572	1	2.2483	-2.967	-0.0448059	1	1.3602	90.91	11.481	94.77	16.221	88.87	10.097	0.26014
Indoles Derivatives	Indole	Indole	8.32529	0.60681	62.825	7.772	60.058	7.655	61.583	6.71	0.14642	-2.767	-0.0649823	1	1.3326	-1.242	-0.0288066	1	0.48599	1.525	0.0361757	1	0.77561	57.408	8.182	58.833	8.821	60.1	9.46	1.019	1.425	0.0353738	1	0.23675	2.692	0.0661132	1	1.1283	1.267	0.0307394	1	0.69083	58.37	4.761	56.01	8.527	55.13	6.507	0.34853
Indoles Derivatives	Indoxyl sulfate	Ind-SO4	8.51127	0.285248	4.987	3.371	3.591	1.237	4.002	2.646	0.8922	-1.396	-0.473787	1	1.0803	-0.985	-0.317451	1	0.8956	0.411	0.156336	1	0.23041	4.505	2.149	4.383	3.027	3.348	0.976	1.3278	-0.122	-0.0396084	1	0.93474	-1.157	-0.428228	0.914717	1.7529	-1.035	-0.388619	1	1.2101	4.059	1.836	2.935	1.747	3.697	1.736	3.1663
Carboxylic Acids	Lactic acid	Lac	6.14806	0.543111	2538.33	562.36	2744.17	778.176	2561.33	939.523	0.53658	205.834	0.112487	1	0.8967	23	0.0130135	1	0.26193	-182.834	-0.0994735	1	0.93128	2333.25	479.62	2493.92	591.333	2660.92	788.2	1.4624	160.667	0.0960726	1	0.61183	327.667	0.189583	1	1.5179	167	0.0935101	1	0.84891	2310.5	829.564	1998	578.938	1875	483.177	0.98196
Aminoacids	Lysine	Lys	4.59595	0.145774	204.167	22.18	203.667	19.462	203.75	15.795	0.043136	-0.5	-0.00353746	1	0.031891	-0.417	-0.00294964	1	0.028202	0.083	0.000587819	1	0.070866	202.667	17.546	205.25	11.986	202.833	16.678	0.31992	2.583	0.018271	1	0.14271	0.166	0.0011812	1	0.050196	-2.417	-0.0170898	1	0.89774	198.9	16.107	199.2	25.192	197.5	13.922	0.021125
Glycerophospholipids	LysoPC(16:0)	lysoPC a C16:0	9.02461	0.055015	74.075	23.781	68.467	16.936	68.108	19.665	0.66795	-5.608	-0.113578	1	0.72415	-5.967	-0.121162	1	0.71402	-0.359	-0.00758453	1	0.18697	68.083	16.686	67.808	15.286	62.9	16.682	0.81042	-0.275	-0.00583912	1	0.0054469	-5.183	-0.114235	1	1.1595	-4.908	-0.108395	1	1.5412	74.52	11.624	74.03	13.295	79.49	15.96	0.066824
Glycerophospholipids	LysoPC(16:1(9Z))	lysoPC a C16:1	8.11623	0.542948	2.112	0.574	1.968	0.398	1.922	0.384	0.94296	-0.144	-0.10188	1	0.85992	-0.19	-0.136001	1	0.98624	-0.046	-0.0341219	1	0.36772	1.923	0.407	2.104	0.319	1.955	0.285	1.2444	0.181	0.129776	1	0.9945	0.032	0.0238098	1	0.55618	-0.149	-0.105966	1	2.351	2.126	0.527	2.12	0.485	2.095	0.354	0.020504
Glycerophospholipids	LysoPC(18:0)	lysoPC a C18:0	8.11174	0.0786696	19.333	6.411	18.125	4.475	19.108	5.968	0.059581	-1.208	-0.0930845	1	0.53864	-0.225	-0.0168887	1	0.077426	0.983	0.0761958	1	0.41334	18.608	4.387	19.25	4.717	18.408	5.973	0.14284	0.642	0.0489354	1	0.28152	-0.2	-0.0155901	1	0.42841	-0.842	-0.0645256	1	0.99353	24.37	5.217	23.84	6.099	26.14	6.449	0.19074
Glycerophospholipids	LysoPC(18:1(9Z))	lysoPC a C18:1	7.96614	0.0834246	20.335	7.786	19.644	6.355	18.366	5.902	0.69364	-0.691	-0.0498763	1	0.083334	-1.969	-0.146928	1	0.59293	-1.278	-0.0970513	1	0.66155	18.467	5.66	19.916	5.31	18.625	4.788	0.63617	1.449	0.108978	1	0.8275	0.158	0.0122909	1	0.30933	-1.291	-0.0966875	1	1.0316	22.1	5.434	23	4.606	23.64	5.277	0.37335
Glycerophospholipids	LysoPC(18:2(9Z,12Z)/0:0)	lysoPC a C18:2	9.03335	0.281889	33.967	13.043	34.033	8.904	32.708	11.867	0.40434	0.066	0.00280053	1	0.34753	-1.259	-0.0544903	1	0.24516	-1.325	-0.0572908	1	0.62772	30.325	10.459	32.442	13.837	27.317	7.724	0.34974	2.117	0.0973551	1	0.42526	-3.008	-0.150709	1	0.8401	-5.125	-0.248064	1	1.5292	33.92	8.046	35.64	6.944	39.75	10.753	0.43065
Glycerophospholipids	LysoPC(20:3(5Z,8Z,11Z))	lysoPC a C20:3	10.2291	0.404381	1.976	0.711	1.862	0.462	1.857	0.469	0.32646	-0.114	-0.0857299	1	0.37253	-0.119	-0.0896091	1	0.35538	-0.005	-0.00387926	1	0.06849	1.751	0.551	1.893	0.346	1.739	0.306	0.94226	0.142	0.112495	1	1.0325	-0.012	-0.00992115	1	0.33889	-0.154	-0.122416	1	2.2561	1.826	0.495	1.924	0.582	1.999	0.499	0.29356
Glycerophospholipids	lysoPC(26:1(5Z))	lysoPC a C26:1	23.7624	0.223637	0.119	0.036	0.114	0.025	0.118	0.023	0.31052	-0.005	-0.0619277	1	0.28139	-0.001	-0.0121747	1	0.18047	0.004	0.049753	1	0.58595	0.122	0.022	0.113	0.022	0.135	0.025	0.58817	-0.009	-0.110558	1	0.82782	0.013	0.146078	1	1.9234	0.022	0.256637	1	4.1157	0.103	0.018	0.099	0.021	0.105	0.029	0.32005
Aminoacids	Methionine	Met	5.2506	0.605241	37.033	6.842	38.692	5.651	36.883	5.219	0.2989	1.659	0.0632239	1	1.0988	-0.15	-0.00585542	1	0.031268	-1.809	-0.0690793	1	1.1235	36.225	5.312	37.3	5.666	36.142	4.961	0.2633	1.075	0.0421899	1	0.2786	-0.083	-0.00330935	1	0.047837	-1.158	-0.0454993	1	1.0006	35.69	6.626	38.88	9.398	36.82	5.953	0.51998
Aminoacids Related	Methionine sulfoxide	Met-SO	8.21804	0.854089	0.977	0.111	0.953	0.101	0.974	0.147	0.0050715	-0.024	-0.0358823	1	0.79722	-0.003	-0.00443679	1	0.17067	0.021	0.0314456	1	0.45882	0.891	0.112	0.918	0.13	0.936	0.124	1.2269	0.027	0.0430687	1	0.27554	0.045	0.0710831	1	1.347	0.018	0.0280144	1	0.69402	0.813	0.268	0.844	0.244	0.773	0.128	0.33286
Aminoacids Related	Ornithine	Orn	6.78715	0.156293	63.275	12.363	65.242	10.352	64.575	16.063	0.0025568	1.967	0.0441654	1	0.7429	1.3	0.0293401	1	0.15157	-0.667	-0.0148253	1	0.42279	63.692	9.832	64.425	14.277	64.325	10.922	0.080268	0.733	0.0165085	1	0.013517	0.633	0.0142674	1	0.15391	-0.1	-0.00224108	1	0.19498	66.71	8.315	65.18	13.154	65.79	14.57	0.27115
Glycerophospholipids	NA	PC aa C28:1	7.7957	0.420833	2.626	0.527	2.706	0.347	2.65	0.497	0.016105	0.08	0.0432949	1	0.86797	0.024	0.0131254	1	0.17862	-0.056	-0.0301695	1	0.61386	2.723	0.478	2.759	0.439	2.832	0.615	0.57266	0.036	0.0189485	1	0.15456	0.109	0.0566243	1	0.60781	0.073	0.0376758	1	0.42157	2.966	0.704	3.008	0.486	2.949	0.629	0.21008
Glycerophospholipids	NA	PC aa C30:0	5.10638	0.324907	2.789	0.872	2.823	0.478	2.745	0.687	0.21916	0.034	0.0174812	1	0.57724	-0.044	-0.0229418	1	0.037991	-0.078	-0.040423	1	0.66746	3.008	0.87	3.417	0.762	3.203	0.799	1.5378	0.409	0.183926	1	1.4061	0.195	0.0906192	1	0.99286	-0.214	-0.0933064	1	1.4582	4.028	1.565	3.384	0.647	3.48	1.039	0.83922
Glycerophospholipids	NA	PC aa C32:0	7.4106	0.849242	13.217	2.833	12.88	2.17	12.632	2.362	0.58647	-0.337	-0.0372622	1	0.29262	-0.585	-0.0653117	1	0.54832	-0.248	-0.0280495	1	0.40576	12.135	2.699	11.593	2.036	11.767	2.298	0.55615	-0.542	-0.0659202	1	0.3515	-0.368	-0.0444276	1	0.40054	0.174	0.0214926	1	0.35288	12.838	2.684	12.573	2.203	12.4	2.316	0.10084
Glycerophospholipids	NA	PC aa C32:1	9.68556	0.630679	13.05	3.844	13.237	7.011	14.338	10.169	0.12579	0.187	0.0205264	1	0.52041	1.288	0.135794	1	0.22555	1.101	0.115268	1	0.1456	11.383	3.877	14.175	7.09	15.317	7.384	2.0512	2.792	0.316468	1	1.6862	3.934	0.428253	0.49955	2.1957	1.142	0.111785	1	0.84023	13.763	5.931	11.264	3.567	12.058	5.321	1.0474
Glycerophospholipids	NA	PC aa C32:2	7.32379	0.219933	3.203	1.12	3.322	0.806	3.598	1.107	0.12579	0.119	0.0526283	1	0.52041	0.395	0.167771	1	0.22555	0.276	0.115143	1	0.1456	3.258	1.158	4.022	0.972	3.902	1.357	2.0512	0.764	0.303926	0.758955	1.6862	0.644	0.260227	1	2.1957	-0.12	-0.0436993	1	0.84023	4.423	1.516	3.771	0.818	4.029	1.011	1.0474
Glycerophospholipids	NA	PC aa C34:1	7.22377	0.850332	196.917	40.124	179.7	40.975	188.667	38.976	0.24357	-17.217	-0.131997	1	1.6082	-8.25	-0.0617456	1	0.69111	8.967	0.0702517	1	0.78534	170.75	30.55	182.417	22.629	192.083	26.096	2.6469	11.667	0.0953546	1	0.72625	21.333	0.169844	1	2.6339	9.666	0.0744897	1	1.836	184.1	40.75	179.5	24.807	172.3	36.445	0.086151
Glycerophospholipids	NA	PC aa C34:2	7.58213	0.711358	370.917	73.745	358.5	52.038	357.5	54.717	0.42386	-12.417	-0.0491233	1	0.49305	-13.417	-0.0531531	1	0.46608	-1	-0.00402988	1	0.083547	325.333	68.146	325.917	46.019	321.667	59.187	0.089108	0.584	0.00258744	1	0.15849	-3.666	-0.0163492	1	0.047261	-4.25	-0.0189367	1	0.54224	324.6	42.981	331	34.846	333.7	36.518	0.16308
Glycerophospholipids	NA	PC aa C34:3	7.79665	0.447687	14.758	3.921	14.978	2.774	15.11	4.059	0.21562	0.22	0.0213478	1	0.41847	0.352	0.0340064	1	0.27053	0.132	0.0126587	1	0.055502	13.892	3.738	14.483	1.521	15.825	5.115	1.7365	0.591	0.0601062	1	0.78065	1.933	0.187951	1	1.5797	1.342	0.127845	1	1.2444	13.65	2.547	13.28	1.773	13.152	1.731	0.1403
Glycerophospholipids	NA	PC aa C34:4	7.74818	0.089338	1.391	0.437	1.43	0.424	1.478	0.476	0.60941	0.039	0.0398927	1	0.29007	0.087	0.0875238	1	0.61664	0.048	0.0476311	1	0.38977	1.337	0.389	1.65	0.618	1.67	0.665	2.1265	0.313	0.303467	1	2.0233	0.333	0.320849	1	1.8616	0.02	0.0173821	1	0.073118	1.432	0.477	1.216	0.316	1.289	0.497	0.98115
Glycerophospholipids	NA	PC aa C36:0	17.8311	0.762477	1.44	0.625	1.366	0.606	1.253	0.681	1.1593	-0.074	-0.0761113	1	0.4155	-0.187	-0.200682	1	1.0528	-0.113	-0.124571	1	0.84088	1.432	0.567	1.336	0.607	1.165	0.489	1.4295	-0.096	-0.100111	1	0.80061	-0.267	-0.297702	1	1.7111	-0.171	-0.19759	1	1.3598	1.017	0.539	1.064	0.422	1.104	0.545	0.67845
Glycerophospholipids	NA	PC aa C36:1	7.37147	0.147849	41.025	8.274	38.708	6.271	41.65	11.56	0.24216	-2.317	-0.0838716	1	1.0833	0.625	0.0218132	1	0.019205	2.942	0.105685	1	0.77936	37.9	5.551	42.883	6.105	45.717	9.209	3.4658	4.983	0.178208	1	1.2236	7.817	0.270533	1	3.285	2.834	0.0923249	1	1.5133	44.07	10.681	42.79	7.832	43.82	7.881	0.14185
Glycerophospholipids	NA	PC aa C36:2	7.50862	0.937174	206.667	40.706	199.167	25.813	210	29.155	0.6981	-7.5	-0.0533294	1	0.5349	3.333	0.0230813	1	0.42918	10.833	0.0764107	1	1.2072	196.917	36.18	203.25	25.18	197.167	34.98	0.42007	6.333	0.0456677	1	0.41395	0.25	0.00183044	1	0.076409	-6.083	-0.0438372	1	1.1662	206.9	33.321	212	31.854	210.8	30.735	0.18486
Glycerophospholipids	NA	PC aa C36:3	8.56915	0.444972	118.067	28.457	116.117	21.18	118.75	17.709	0.42947	-1.95	-0.0240266	1	0.099167	0.683	0.00832173	1	0.3369	2.633	0.0323483	1	0.56099	114.267	26.099	121.583	16.408	120.242	23.527	1.2892	7.316	0.0895327	1	0.82816	5.975	0.0735321	1	0.93257	-1.341	-0.0160006	1	0.57542	106.51	16.583	111.95	15.137	110.29	19.192	0.38523
Glycerophospholipids	NA	PC aa C36:4	6.5078	0.395136	162.275	38.786	152.208	45.249	153.017	39.724	0.4898	-10.067	-0.0923966	1	0.95973	-9.258	-0.0847488	1	0.69742	0.809	0.00764776	1	0.15631	144.133	33.652	142.667	34.709	146.5	36.16	0.10487	-1.466	-0.014749	1	0.085378	2.367	0.0235	1	0.22531	3.833	0.038249	1	0.46792	124.3	15.734	127.57	21.597	124.22	26.242	0.14574
Glycerophospholipids	NA	PC aa C36:5	7.80501	0.252209	21.183	8.019	21.65	8.293	21.4	7.438	0.051543	0.467	0.0314601	1	0.11206	0.217	0.0147039	1	0.074652	-0.25	-0.0167562	1	0.022477	23.548	9.66	21.975	9.025	25.842	10.593	0.52491	-1.573	-0.0997414	1	0.41626	2.294	0.134113	1	0.9485	3.867	0.233855	1	1.9395	16.498	5.167	16.928	6.756	20.708	9.88	0.07646
Glycerophospholipids	NA	PC aa C38:0	7.11718	0.203069	2.496	0.904	2.306	0.85	2.364	0.818	0.21408	-0.19	-0.114225	1	0.74644	-0.132	-0.0783879	1	0.3859	0.058	0.0358375	1	0.2864	2.267	0.711	2.149	0.807	2.167	0.775	0.61963	-0.118	-0.0771189	1	0.69298	-0.1	-0.0650852	1	0.52055	0.018	0.0120337	1	0.23043	2.086	0.85	2.149	0.739	2.217	0.765	0.37141
Glycerophospholipids	NA	PC aa C38:3	8.1939	0.185065	39.35	8.964	37.817	11.608	39.192	11.004	0.068098	-1.533	-0.0573287	1	0.76697	-0.158	-0.00580444	1	0.14653	1.375	0.0515243	1	0.53943	38.242	8.129	39.708	8.864	39.867	10.372	0.65101	1.466	0.0542717	1	0.40241	1.625	0.0600371	1	0.57684	0.159	0.00576535	1	0.014863	34.18	6.388	34.28	7.929	33.31	7.142	0.061071
Glycerophospholipids	NA	PC aa C38:4	7.31581	0.366523	88.175	21.665	82.025	29.031	84.583	27.515	0.27353	-6.15	-0.104306	1	1.1247	-3.592	-0.0600019	1	0.57772	2.558	0.044304	1	0.45237	80.717	20.643	80.85	23.927	80.308	25.161	0.15295	0.133	0.00237522	1	0.048535	-0.409	-0.00732884	1	0.18924	-0.542	-0.00970406	1	0.16493	70.8	11.958	74.42	17.641	67.85	15.764	0.25531
Glycerophospholipids	NA	PC aa C38:5	7.56597	0.446084	43.708	9.199	41.808	11.738	41.742	10.069	0.42505	-1.9	-0.0641183	1	0.85234	-1.966	-0.0663976	1	0.66381	-0.066	-0.0022793	1	0.15319	42.858	8.617	41.583	8.379	44.192	11.231	0.09408	-1.275	-0.0435707	1	0.22887	1.334	0.0442207	1	0.32695	2.609	0.0877914	1	0.94523	39.23	7.304	40.56	10.523	41.67	11.379	0.11635
Glycerophospholipids	NA	PC aa C38:6	6.741	0.181788	62.683	18.833	59.133	18.631	59.717	16.428	0.20371	-3.55	-0.0841108	1	0.7117	-2.966	-0.0699325	1	0.39586	0.584	0.0141782	1	0.29021	60.733	15.465	58.1	18.276	60.825	19.698	0.35477	-2.633	-0.0639425	1	0.51423	0.092	0.00218378	1	0.14388	2.725	0.0661263	1	0.61689	48.91	18.688	49.69	14.01	53.72	19.992	0.31261
Glycerophospholipids	NA	PC aa C40:2	7.45763	0.0825639	0.247	0.053	0.258	0.055	0.256	0.047	0.49672	0.011	0.06286	1	0.6841	0.009	0.0516328	1	0.6376	-0.002	-0.0112273	1	0.011515	0.26	0.079	0.256	0.066	0.239	0.048	0.43349	-0.004	-0.0223678	1	0.0046945	-0.021	-0.121501	1	0.64148	-0.017	-0.0991332	1	0.96503	0.291	0.042	0.292	0.078	0.312	0.052	0.13155
Glycerophospholipids	NA	PC aa C40:3	7.69231	0.747292	0.424	0.093	0.428	0.084	0.413	0.059	0.29908	0.004	0.0135465	1	0.24985	-0.011	-0.0379225	1	0.19412	-0.015	-0.051469	1	0.50215	0.478	0.133	0.44	0.086	0.442	0.103	0.89583	-0.038	-0.119507	1	0.55522	-0.036	-0.112964	1	0.76993	0.002	0.00654285	1	0.11676	0.404	0.079	0.413	0.082	0.436	0.098	0.14757
Glycerophospholipids	NA	PC aa C40:4	8.29659	0.472038	2.379	0.521	2.262	0.758	2.28	0.801	0.55931	-0.117	-0.0727563	1	1.0261	-0.099	-0.0613214	1	0.77845	0.018	0.0114349	1	0.091564	2.252	0.424	2.43	0.676	2.403	0.744	0.81058	0.178	0.109749	1	0.60778	0.151	0.0936298	1	0.6759	-0.027	-0.0161197	1	0.27628	2.387	0.48	2.364	0.514	2.234	0.466	0.11587
Glycerophospholipids	NA	PC aa C40:5	7.28667	0.887107	6.489	1.707	6.25	1.989	6.407	2.05	0.099244	-0.239	-0.05414	1	0.63656	-0.082	-0.0183472	1	0.25402	0.157	0.0357928	1	0.29977	6.079	1.201	6.342	1.699	6.406	1.828	0.52468	0.263	0.0611039	1	0.29074	0.327	0.0755898	1	0.5216	0.064	0.0144859	1	0.09667	6.585	1.757	6.485	1.964	6.621	1.879	0.16462
Glycerophospholipids	NA	PC aa C40:6	7.78566	0.773106	17.712	4.466	16.418	4.889	17.608	4.634	0.22871	-1.294	-0.109449	1	0.98644	-0.104	-0.00849608	1	0.067204	1.19	0.100953	1	0.85585	16.51	4.401	16.708	5.389	17.452	5.288	0.36256	0.198	0.0171989	1	0.010158	0.942	0.0800523	1	0.53428	0.744	0.0628533	1	0.65252	15.266	6.072	14.855	5.233	15.809	5.719	0.097367
Glycerophospholipids	NA	PC aa C42:0	8.21114	0.237758	0.45	0.128	0.402	0.132	0.406	0.117	0.64526	-0.048	-0.16273	1	1.3128	-0.044	-0.148445	1	0.96592	0.004	0.0142842	1	0.26903	0.42	0.125	0.401	0.111	0.44	0.156	0.092221	-0.019	-0.0667871	1	0.4007	0.02	0.0671142	1	0.39898	0.039	0.133901	1	1.1187	0.493	0.163	0.489	0.164	0.492	0.118	0.10507
Glycerophospholipids	NA	PC aa C42:1	8.24742	0.507746	0.247	0.064	0.22	0.054	0.217	0.06	1.1558	-0.027	-0.167008	1	1.3427	-0.03	-0.186816	1	1.2787	-0.003	-0.0198085	1	0.26236	0.22	0.057	0.217	0.053	0.224	0.064	0.087686	-0.003	-0.0198085	1	0.064517	0.004	0.0259952	1	0.17292	0.007	0.0458037	1	0.35173	0.257	0.078	0.26	0.087	0.235	0.05	0.018583
Glycerophospholipids	NA	PC aa C42:2	7.52688	0.455414	0.183	0.044	0.185	0.025	0.188	0.035	0.556	0.002	0.0156816	1	0.49257	0.005	0.038889	1	0.53899	0.003	0.0232074	1	0.24958	0.173	0.04	0.176	0.038	0.171	0.035	0.087815	0.003	0.0248034	1	0.19325	-0.002	-0.0167757	1	0.060541	-0.005	-0.0415791	1	0.52385	0.2	0.021	0.207	0.053	0.206	0.029	0.05007
Glycerophospholipids	NA	PC aa C42:4	9.57447	0.824005	0.132	0.021	0.127	0.018	0.131	0.019	0.13221	-0.005	-0.0557094	1	0.87069	-0.001	-0.0109711	1	0.11064	0.004	0.0447383	1	0.70632	0.125	0.019	0.121	0.021	0.126	0.023	0.23978	-0.004	-0.046921	1	0.36777	0.001	0.0114956	1	0.10749	0.005	0.0584167	1	1.1186	0.141	0.022	0.153	0.026	0.133	0.013	0.57228
Glycerophospholipids	NA	PC aa C42:5	7.82609	0.609571	0.248	0.058	0.245	0.068	0.226	0.034	1.1723	-0.003	-0.0175584	1	0.31528	-0.022	-0.134017	1	1.2383	-0.019	-0.116459	1	0.90865	0.258	0.054	0.248	0.043	0.252	0.064	0.61782	-0.01	-0.0570309	1	0.33288	-0.006	-0.0339473	1	0.51498	0.004	0.0230836	1	0.034101	0.272	0.07	0.272	0.059	0.271	0.092	0.045579
Glycerophospholipids	NA	PC aa C42:6	7.98479	0.313461	0.357	0.073	0.367	0.081	0.354	0.066	0.19284	0.01	0.039856	1	0.34203	-0.003	-0.0121747	1	0.080525	-0.013	-0.0520307	1	0.41082	0.364	0.09	0.37	0.073	0.367	0.074	0.43925	0.006	0.0235868	1	0.31628	0.003	0.0118416	1	0.31933	-0.003	-0.0117452	1	0.24855	0.37	0.1	0.386	0.098	0.392	0.1	0.30743
Glycerophospholipids	NA	PC ae C30:0	7.27273	0.33971	0.34	0.112	0.352	0.084	0.319	0.104	0.89463	0.012	0.0500407	1	0.77028	-0.021	-0.0919783	1	0.53728	-0.033	-0.142019	1	1.4628	0.367	0.122	0.37	0.084	0.371	0.109	0.41474	0.003	0.0117452	1	0.34267	0.004	0.0156391	1	0.28936	0.001	0.00389392	1	0.24707	0.417	0.153	0.384	0.09	0.386	0.095	0.30879
Glycerophospholipids	NA	PC ae C32:1	9.26601	0.41087	2.922	0.814	2.792	0.669	2.686	0.532	0.74085	-0.13	-0.0656572	1	0.47715	-0.236	-0.121497	1	0.76871	-0.106	-0.0558396	1	0.41486	2.711	0.611	2.691	0.54	2.704	0.589	0.028247	-0.02	-0.0106827	1	0.0030702	-0.007	-0.00372996	1	0.036624	0.013	0.00695276	1	0.046083	2.841	0.75	2.864	0.762	2.727	0.455	0.057089
Glycerophospholipids	NA	PC ae C32:2	9.03084	0.772036	0.746	0.177	0.71	0.146	0.689	0.13	0.81323	-0.036	-0.0713566	1	0.61195	-0.057	-0.114672	1	0.84898	-0.021	-0.043315	1	0.39508	0.681	0.152	0.673	0.121	0.645	0.133	0.51334	-0.008	-0.0170483	1	0.0014744	-0.036	-0.0783556	1	0.71592	-0.028	-0.0613073	1	1.1172	0.607	0.14	0.635	0.131	0.627	0.104	0.35749
Glycerophospholipids	NA	PC ae C34:0	7.57576	0.304868	1.389	0.423	1.352	0.284	1.272	0.35	1.0207	-0.037	-0.0389514	1	0.097598	-0.117	-0.126948	1	0.84244	-0.08	-0.0879965	1	1.0135	1.247	0.357	1.234	0.254	1.199	0.298	0.21394	-0.013	-0.0151191	1	0.10675	-0.048	-0.0566298	1	0.37763	-0.035	-0.0415107	1	0.85952	1.429	0.426	1.242	0.261	1.335	0.337	0.85986
Glycerophospholipids	NA	PC ae C34:1	6.94553	0.367305	10.796	2.976	10.276	2.555	10.036	1.649	0.56372	-0.52	-0.0712181	1	0.60389	-0.76	-0.105313	1	0.681	-0.24	-0.0340944	1	0.11598	10.418	2.537	10.38	1.552	10.513	1.548	0.49271	-0.038	-0.0052719	1	0.14943	0.095	0.0130961	1	0.49742	0.133	0.018368	1	0.42457	10.945	2.726	10.674	1.819	10.278	1.377	0.052291
Glycerophospholipids	NA	PC ae C34:2	7.0603	0.777639	12.733	4.648	11.721	2.701	12.205	3.228	0.011546	-1.012	-0.119477	1	0.52756	-0.528	-0.0611001	1	0.12057	0.484	0.0583766	1	0.43012	11.659	2.927	11.754	3.147	10.767	2.378	0.5556	0.095	0.0117078	1	0.10597	-0.892	-0.114828	1	0.91952	-0.987	-0.126535	1	1.4796	10.96	2.431	11.833	2.127	11.257	1.404	0.60663
Glycerophospholipids	NA	PC ae C34:3	6.79763	0.539513	8.447	2.274	7.766	1.98	8.07	2.998	0.46554	-0.681	-0.121267	1	1.0581	-0.377	-0.0658704	1	0.6362	0.304	0.055397	1	0.19032	7.713	2.178	7.553	1.875	7.308	1.875	0.49197	-0.16	-0.0302423	1	0.11624	-0.405	-0.0778155	1	0.61189	-0.245	-0.0475732	1	0.64246	8.024	1.579	8.822	1.23	8.143	1.717	0.75942
Glycerophospholipids	NA	PC ae C36:0	6.88073	0.857243	0.658	0.123	0.622	0.13	0.592	0.095	1.4591	-0.036	-0.081173	1	1.0694	-0.066	-0.15249	1	1.6249	-0.03	-0.0713174	1	0.68645	0.678	0.127	0.672	0.107	0.68	0.11	0.10287	-0.006	-0.012824	1	0.03502	0.002	0.00424947	1	0.1902	0.008	0.0170735	1	0.39453	0.647	0.105	0.638	0.101	0.668	0.074	0.089339
Glycerophospholipids	NA	PC ae C36:1	8.78041	0.69067	8.03	1.914	7.663	1.437	7.485	1.366	0.79271	-0.367	-0.0674907	1	0.61784	-0.545	-0.101398	1	0.82921	-0.178	-0.033907	1	0.37256	7.12	1.318	6.948	0.919	7.237	1.22	0.17659	-0.172	-0.0352795	1	0.14346	0.117	0.0235145	1	0.4118	0.289	0.058794	1	1.1279	7.484	1.806	7.137	1.13	7.037	1.17	0.23424
Glycerophospholipids	NA	PC ae C36:2	9.07932	0.107972	15.142	4.772	14.491	3.132	14.062	3.773	0.58404	-0.651	-0.0633986	1	0.20384	-1.08	-0.106754	1	0.51896	-0.429	-0.0433554	1	0.4874	13.431	3.423	12.964	3.204	12.45	3.041	0.78267	-0.467	-0.0510558	1	0.28795	-0.981	-0.109421	1	0.89932	-0.514	-0.0583652	1	0.71098	13.33	2.247	13.43	1.651	13.34	1.08	0.098359
Glycerophospholipids	NA	PC ae C36:3	7.1986	0.301081	7.785	2.938	7.241	1.633	7.611	2.041	0.18254	-0.544	-0.104508	1	0.3443	-0.174	-0.032611	1	0.06111	0.37	0.0718971	1	0.47474	7.16	1.891	7.189	2.019	6.758	1.209	0.22868	0.029	0.00583152	1	0.11624	-0.402	-0.0833632	1	0.43878	-0.431	-0.0891948	1	0.90808	6.91	1.365	7.292	0.977	6.857	0.948	0.46443
Glycerophospholipids	NA	PC ae C36:4	7.44656	0.892033	17.841	6.532	16.411	4.394	16.421	4.643	0.43236	-1.43	-0.120533	1	0.6111	-1.42	-0.119654	1	0.51383	0.01	0.000878835	1	0.0042396	15.71	4.595	15.272	5.185	14.738	3.977	0.52388	-0.438	-0.0407942	1	0.29814	-0.972	-0.0921424	1	0.57306	-0.534	-0.0513482	1	0.28714	13.16	2.634	14.264	3.262	13.006	3.042	0.54434
Glycerophospholipids	NA	PC ae C36:5	7.64477	0.332845	10.968	3.091	9.886	2.548	10.037	3.42	0.75844	-1.082	-0.149842	1	1.2144	-0.931	-0.127972	1	0.94062	0.151	0.0218693	1	0.040145	10.239	3.014	9.7	3.142	9.501	2.792	0.80962	-0.539	-0.0780182	1	0.49182	-0.738	-0.107924	1	0.81344	-0.199	-0.0299054	1	0.32242	7.931	1.848	8.758	1.759	7.979	1.756	0.76933
Glycerophospholipids	NA	PC ae C38:0	7.10195	0.336279	1.825	0.564	1.82	0.519	1.789	0.391	0.0072944	-0.005	-0.00395801	1	0.044825	-0.036	-0.0287431	1	0.018839	-0.031	-0.0247851	1	0.02589	1.84	0.599	1.837	0.629	1.9	0.576	0.40712	-0.003	-0.00235414	1	0.086468	0.06	0.0462937	1	0.52588	0.063	0.0486478	1	0.62829	1.573	0.347	1.66	0.412	1.78	0.476	0.33336
Glycerophospholipids	NA	PC ae C38:2	9.43623	0.0941144	1.942	0.689	1.777	0.409	1.647	0.36	1.3471	-0.165	-0.1281	1	0.60592	-0.295	-0.237703	1	1.2106	-0.13	-0.109603	1	1.0955	1.674	0.476	1.763	0.441	1.711	0.409	0.67835	0.089	0.0747329	1	0.63135	0.037	0.0315402	1	0.49076	-0.052	-0.0431927	1	0.47029	1.805	0.359	1.876	0.395	1.823	0.252	0.27372
Glycerophospholipids	NA	PC ae C38:3	8.13974	0.456961	3.639	1.009	3.62	0.751	3.532	0.528	0.1153	-0.019	-0.00755235	1	0.12836	-0.107	-0.0430567	1	0.062004	-0.088	-0.0355044	1	0.24066	3.623	0.932	3.558	0.588	3.503	0.653	0.11401	-0.065	-0.0261183	1	0.064657	-0.12	-0.0485938	1	0.20728	-0.055	-0.0224755	1	0.55154	3.543	0.717	3.526	0.735	3.439	0.571	0.049727
Glycerophospholipids	NA	PC ae C38:4	8.20817	0.470382	13.036	3.126	12.328	2.915	11.685	2.408	1.0919	-0.708	-0.0805625	1	0.74459	-1.351	-0.157844	1	1.1785	-0.643	-0.077281	1	0.55654	12.092	2.828	11.552	3.15	11.129	2.461	1.0384	-0.54	-0.0659102	1	0.52003	-0.963	-0.119729	1	1.1375	-0.423	-0.0538187	1	0.4629	11.103	1.608	11.518	2.264	10.306	1.55	0.20352
Glycerophospholipids	NA	PC ae C38:5	7.4316	0.220435	18.177	5.058	16.647	4.764	16.991	4.097	0.33795	-1.53	-0.126852	1	1.0565	-1.186	-0.0973433	1	0.61397	0.344	0.0295086	1	0.39783	17.311	4.174	16.247	4.837	16.31	3.87	0.84576	-1.064	-0.0915157	1	0.70477	-1.001	-0.0859323	1	0.72412	0.063	0.00558343	1	0.3062	15.01	2.746	15.34	2.879	14.57	2.351	0.14986
Glycerophospholipids	NA	PC ae C38:6	7.22195	0.433354	6.552	2.194	6.124	1.9	6.087	1.804	0.44622	-0.428	-0.0974611	1	0.64723	-0.465	-0.106204	1	0.55635	-0.037	-0.00874292	1	0.0014608	6.482	1.816	6.133	2.063	6.136	2.11	0.73886	-0.349	-0.0798461	1	0.6019	-0.346	-0.0791405	1	0.68101	0.003	0.000705532	1	0.013424	4.915	1.463	5.229	1.355	5.281	1.637	0.52009
Glycerophospholipids	NA	PC ae C40:1	11.396	0.164428	1.132	0.354	1.12	0.273	1.136	0.253	0.31963	-0.012	-0.0153752	1	0.11166	0.004	0.00508888	1	0.29426	0.016	0.0204641	1	0.26148	1.094	0.339	1.129	0.343	1.075	0.288	0.1733	0.035	0.0454327	1	0.3935	-0.019	-0.0252761	1	0.033456	-0.054	-0.0707088	1	0.71782	1.094	0.275	1.149	0.267	1.187	0.292	0.37977
Glycerophospholipids	NA	PC ae C40:2	8.67614	0.0879889	1.821	0.447	1.722	0.356	1.682	0.372	0.74294	-0.099	-0.0806458	1	0.53224	-0.139	-0.114553	1	0.7274	-0.04	-0.0339074	1	0.40422	1.621	0.383	1.485	0.269	1.587	0.357	0.64005	-0.136	-0.126421	1	0.72129	-0.034	-0.030582	1	0.22871	0.102	0.0958392	1	1.3108	1.407	0.3	1.36	0.311	1.373	0.293	0.25979
Glycerophospholipids	NA	PC ae C40:3	9.216	0.206035	1.152	0.224	0.977	0.178	0.88	0.113	3.4527	-0.175	-0.23771	1	2.7289	-0.272	-0.388565	1	3.495	-0.097	-0.150855	1	1.8714	0.863	0.196	0.828	0.132	0.836	0.12	0.3478	-0.035	-0.0597298	1	0.23733	-0.027	-0.0458576	1	0.22372	0.008	0.0138722	1	0.35092	0.974	0.193	0.997	0.183	0.989	0.121	0.1908
Glycerophospholipids	NA	PC ae C40:4	9.28363	0.846424	2.303	0.454	2.053	0.472	1.913	0.264	2.1357	-0.25	-0.165781	1	1.8157	-0.39	-0.267678	1	2.5888	-0.14	-0.101897	1	0.80636	1.953	0.388	1.842	0.356	1.837	0.373	1.1406	-0.111	-0.0844189	1	0.5632	-0.116	-0.0883403	1	1.0684	-0.005	-0.00392143	1	0.075273	2.393	0.294	2.487	0.428	2.231	0.236	0.23546
Glycerophospholipids	NA	PC ae C40:5	7.25317	0.566358	3.226	0.721	3.052	0.812	2.921	0.607	0.93782	-0.174	-0.0799915	1	0.87394	-0.305	-0.143284	1	1.1672	-0.131	-0.0632926	1	0.28957	3.134	0.764	2.836	0.652	2.87	0.672	1.3917	-0.298	-0.144148	1	0.94985	-0.264	-0.126954	1	1.2082	0.034	0.0171932	1	0.22215	3.143	0.528	3.203	0.622	3.096	0.48	0.10334
Glycerophospholipids	NA	PC ae C40:6	7.40566	0.314542	3.794	1.133	3.582	1.156	3.574	1.037	0.33421	-0.212	-0.0829543	1	0.64555	-0.22	-0.08618	1	0.47868	-0.008	-0.0032257	1	0.11652	3.697	1.001	3.456	1.082	3.493	1.184	0.90007	-0.241	-0.0972518	1	0.77334	-0.204	-0.0818884	1	0.81516	0.037	0.0153634	1	0.072152	3.645	1.101	3.654	0.937	3.771	1.012	0.076458
Glycerophospholipids	NA	PC ae C42:1	9.6875	0.127155	0.303	0.066	0.28	0.055	0.286	0.036	0.40079	-0.023	-0.113891	1	1.3015	-0.017	-0.0833026	1	0.76888	0.006	0.0305883	1	0.61603	0.297	0.058	0.3	0.045	0.298	0.042	0.44589	0.003	0.0144996	1	0.23689	0.001	0.0048494	1	0.32633	-0.002	-0.00965017	1	0.2503	0.343	0.049	0.331	0.057	0.329	0.048	0.286
Glycerophospholipids	NA	PC ae C42:2	9.35484	0.990737	0.484	0.129	0.461	0.097	0.464	0.073	0.12639	-0.023	-0.0702403	1	0.53439	-0.02	-0.0608822	1	0.26204	0.003	0.00935805	1	0.30698	0.422	0.081	0.429	0.067	0.46	0.104	1.1539	0.007	0.0237346	1	0.22766	0.038	0.124391	1	1.3276	0.031	0.100656	1	1.3703	0.511	0.108	0.497	0.095	0.506	0.09	0.16085
Glycerophospholipids	NA	PC ae C42:3	11.21	0.745458	0.785	0.217	0.696	0.16	0.694	0.161	1.0374	-0.089	-0.173605	1	1.4124	-0.091	-0.177757	1	1.2108	-0.002	-0.00415164	1	0.055954	0.691	0.194	0.672	0.159	0.707	0.167	0.24155	-0.019	-0.0402245	1	0.16577	0.016	0.0330245	1	0.48317	0.035	0.073249	1	1.0284	0.775	0.188	0.81	0.181	0.788	0.124	0.35244
Glycerophospholipids	NA	PC ae C42:4	10.446	0.972128	0.889	0.199	0.75	0.196	0.738	0.128	1.7529	-0.139	-0.245293	1	2.3764	-0.151	-0.268563	1	2.3211	-0.012	-0.0232698	1	0.00033392	0.692	0.162	0.679	0.155	0.699	0.149	0.064166	-0.013	-0.0273605	1	0.1553	0.007	0.0145204	1	0.24894	0.02	0.0418809	1	0.68902	0.908	0.197	0.96	0.197	0.874	0.152	0.41848
Glycerophospholipids	NA	PC ae C42:5	5.90238	0.391248	1.878	0.336	1.718	0.385	1.708	0.282	1.0053	-0.16	-0.128467	1	1.5569	-0.17	-0.136889	1	1.4431	-0.01	-0.00842206	1	0.12309	1.684	0.34	1.631	0.329	1.689	0.38	0.22857	-0.053	-0.0461354	1	0.32075	0.005	0.00427719	1	0.0042161	0.058	0.0504125	1	0.73947	1.837	0.318	1.921	0.455	1.786	0.244	0.25417
Glycerophospholipids	NA	PC ae C44:4	8.78661	0.505118	0.362	0.083	0.358	0.079	0.349	0.072	0.50789	-0.004	-0.0160301	1	0.20259	-0.013	-0.0527627	1	0.48931	-0.009	-0.0367326	1	0.35868	0.304	0.075	0.312	0.065	0.323	0.076	0.917	0.008	0.0374747	1	0.36535	0.019	0.0874628	1	0.91559	0.011	0.0499881	1	0.52771	0.365	0.114	0.383	0.137	0.341	0.087	0.29295
Glycerophospholipids	NA	PC ae C44:5	8.23681	0.317996	1.493	0.287	1.373	0.441	1.352	0.26	0.85408	-0.12	-0.120883	1	1.4711	-0.141	-0.143119	1	1.45	-0.021	-0.0222365	1	0.21299	1.355	0.369	1.291	0.327	1.387	0.368	0.029512	-0.064	-0.0698039	1	0.44079	0.032	0.0336749	1	0.33545	0.096	0.103479	1	1.2743	1.477	0.369	1.562	0.56	1.393	0.348	0.23695
Glycerophospholipids	NA	PC ae C44:6	9.91217	0.741014	0.932	0.223	0.824	0.236	0.816	0.189	1.0773	-0.108	-0.177686	1	1.602	-0.116	-0.191761	1	1.4456	-0.008	-0.0140752	1	0.073618	0.842	0.204	0.802	0.187	0.864	0.24	0.065427	-0.04	-0.070218	1	0.45098	0.022	0.0372111	1	0.28672	0.062	0.107429	1	1.2259	0.978	0.263	1.005	0.379	0.96	0.219	0.028214
Cresols	p-Cresol sulfate	p-Cresol-SO4	6.56042	0.687415	18.891	17.151	15.06	6.619	16.308	8.988	0.071798	-3.831	-0.326977	1	0.30086	-2.583	-0.212119	1	0.017395	1.248	0.114858	1	0.30023	18.751	7.962	16.6	12.434	13.698	5.879	1.9703	-2.151	-0.175784	0.434845	2.5631	-5.053	-0.453002	0.122027	2.3373	-2.902	-0.277218	1	0.39315	16.713	12.275	11.865	9.693	16.488	11.242	3.2452
Aminoacids	Phenylalanine	Phe	7.45064	0.145821	77	11.172	77.617	10.608	76.358	12.057	0.28999	0.617	0.0115142	1	0.22652	-0.642	-0.0120791	1	0.19018	-1.259	-0.0235934	1	0.42452	74.958	10.589	75.442	9.873	72.725	16.918	0.59068	0.484	0.00928546	1	0.065518	-2.233	-0.0436311	1	0.90343	-2.717	-0.0529165	1	1.3619	70.56	9.378	75.24	10.565	68.92	9.043	0.46051
Aminoacids	Proline	Pro	5.54175	0.789001	267.833	56.578	262.75	42.73	264.833	42.563	0.042679	-5.083	-0.027643	1	0.20865	-3	-0.0162508	1	0.019598	2.083	0.0113921	1	0.21026	243.583	40.493	255.583	48.79	257.083	40.811	1.1947	12	0.0693784	1	0.43175	13.5	0.0778208	1	1.282	1.5	0.00844233	1	0.34712	306	71.546	297.2	68.713	298.1	70.346	0.19378
Aminoacids Related	Sarcosine	Sarcosine	6.6252	0.202123	2.945	0.537	2.908	0.452	2.783	0.411	1.0435	-0.037	-0.0182404	1	0.18848	-0.162	-0.0816267	1	0.91952	-0.125	-0.0633864	1	0.92887	2.707	0.36	2.795	0.365	2.851	0.472	1.1771	0.088	0.0461534	1	0.31493	0.144	0.0747732	1	1.1765	0.056	0.0286198	1	0.49733	3.1	0.709	3.225	0.823	3.239	0.52	0.22949
Aminoacids Related	Symmetric dimethylarginine	SDMA	8.77193	0.337973	0.55	0.064	0.503	0.085	0.5	0.082	1.5967	-0.047	-0.128873	1	2.26	-0.05	-0.137504	1	2.0118	-0.003	-0.00863031	1	0.10771	0.557	0.092	0.49	0.065	0.517	0.064	2.3301	-0.067	-0.184896	1	1.1941	-0.04	-0.107513	1	1.6401	0.027	0.0773825	1	2.0623	0.58	0.099	0.583	0.078	0.58	0.055	0.069177
Aminoacids	Serine	Ser	5.6358	0.644205	141.75	29.555	146.575	31.664	127.392	23.768	1.7603	4.825	0.0482903	1	0.46897	-14.358	-0.154074	1	1.4664	-19.183	-0.202364	1	1.9189	136.692	20.615	131.967	25.624	130.083	16.638	1.0643	-4.725	-0.0507516	1	0.40888	-6.609	-0.0714964	1	1.1465	-1.884	-0.0207448	1	0.11709	132.9	14.418	141.3	17.651	136.8	26.807	0.4367
Sphingolipids	NA	SM (OH) C14:1	8.32778	0.11614	6.083	1.333	5.617	1.008	5.579	1.282	0.96659	-0.466	-0.114983	1	1.1102	-0.504	-0.124776	1	1.0341	-0.038	-0.00979325	1	0.24405	5.688	1.173	5.318	0.928	5.316	1.295	1.2761	-0.37	-0.0970377	1	0.58862	-0.372	-0.0975804	1	1.1624	-0.002	-0.000542673	1	0.28947	5.397	1.269	5.569	1.207	5.237	1.144	0.26319
Sphingolipids	NA	SM (OH) C16:1	8.85478	0.117151	3.018	0.704	2.757	0.558	2.733	0.595	0.93384	-0.261	-0.130494	1	1.144	-0.285	-0.143107	1	1.0645	-0.024	-0.0126138	1	0.15067	2.751	0.531	2.524	0.513	2.486	0.555	1.8493	-0.227	-0.124244	1	0.84626	-0.265	-0.14613	1	1.7775	-0.038	-0.0218856	1	0.46042	2.495	0.553	2.448	0.432	2.294	0.456	0.067206
Sphingolipids	NA	SM (OH) C22:1	8.57334	0.246955	8.883	2.188	8.592	1.532	8.241	2.128	1.0144	-0.291	-0.048053	1	0.27844	-0.642	-0.108228	1	0.84909	-0.351	-0.0601746	1	0.85215	9.047	2.605	8.718	2.06	8.433	1.847	0.75303	-0.329	-0.0534423	1	0.24624	-0.614	-0.101394	1	0.84444	-0.285	-0.0479512	1	0.70585	8.669	2.006	8.926	1.473	7.967	1.246	0.31727
Sphingolipids	NA	SM (OH) C24:1	14.0187	0.703099	0.718	0.188	0.68	0.154	0.658	0.16	0.85175	-0.038	-0.0784491	1	0.56287	-0.06	-0.125896	1	0.84264	-0.022	-0.0474472	1	0.48179	0.801	0.191	0.785	0.188	0.737	0.166	0.93255	-0.016	-0.0291096	1	0.16549	-0.064	-0.120138	1	1.1936	-0.048	-0.091028	1	1.3065	0.856	0.254	0.763	0.163	0.717	0.148	0.73422
Sphingolipids	NA	SM C16:0	8.6015	0.397535	89.992	16.486	84.008	12.838	83.95	16.477	0.91811	-5.984	-0.09927	1	1.2103	-6.042	-0.100266	1	1.0254	-0.058	-0.000996396	1	0.12921	89.108	15.131	84.092	12.674	84.025	16.18	1.3499	-5.016	-0.0835864	1	0.52856	-5.083	-0.0847363	1	1.2193	-0.067	-0.00114992	1	0.19112	88.13	14.518	90.55	11.639	86.05	9.037	0.23333
Sphingolipids	SM C16:1	SM C16:1	8.88434	0.575909	12.915	1.946	11.892	1.968	12.065	2.08	0.77208	-1.023	-0.119056	1	1.5177	-0.85	-0.0982197	1	1.0752	0.173	0.0208365	1	0.27071	12.627	2.188	11.734	1.604	11.871	1.825	1.3735	-0.893	-0.105817	1	0.64912	-0.756	-0.0890704	1	1.1262	0.137	0.0167466	1	0.31992	10.935	1.582	11.638	1.29	10.704	1.602	0.47879
Sphingolipids	NA	SM C18:0	8.24081	0.434798	17.218	3.904	15.611	3.114	15.348	3.311	1.2246	-1.607	-0.141355	1	1.4044	-1.87	-0.165867	1	1.3904	-0.263	-0.0245123	1	0.26311	16.592	3.484	15.3	3.908	15.45	2.62	1.3791	-1.292	-0.116956	1	0.86514	-1.142	-0.102881	1	1.2171	0.15	0.0140752	1	0.53933	14.24	2.82	14.93	2.923	13.57	2.311	0.33675
Sphingolipids	NA	SM C18:1	8.15397	0.892667	8.217	1.833	7.132	1.527	7.219	1.537	1.1036	-1.085	-0.204305	1	1.8754	-0.998	-0.186813	1	1.4698	0.087	0.0174923	1	0.22793	8.306	1.825	7.425	1.657	7.373	1.267	2.036	-0.881	-0.161763	1	1.0874	-0.933	-0.171902	1	1.8966	-0.052	-0.0101393	1	0.0002515	6.081	0.948	6.229	1.018	5.827	0.972	0.15913
Sphingolipids	NA	SM C20:2	13.1387	0.117952	0.293	0.061	0.246	0.051	0.242	0.058	1.8822	-0.047	-0.252242	1	2.3965	-0.051	-0.275894	1	2.1769	-0.004	-0.0236513	1	0.29841	0.312	0.063	0.256	0.062	0.242	0.064	3.6258	-0.056	-0.285402	1	1.962	-0.07	-0.366539	1	3.4213	-0.014	-0.0811368	1	1.2818	0.241	0.056	0.25	0.084	0.232	0.052	0.068339
Sphingolipids	NA	SM C24:0	8.69689	0.944278	13.057	2.852	12.223	1.819	12.392	2.401	0.53185	-0.834	-0.095225	1	0.96498	-0.665	-0.0754144	1	0.64206	0.169	0.0198106	1	0.13546	12.868	3.09	12.232	2.287	12.193	1.642	0.82294	-0.636	-0.0731275	1	0.39144	-0.675	-0.0777347	1	0.71483	-0.039	-0.00460718	1	0.091485	13.5	2.846	13.78	2.467	12.286	1.781	0.19212
Sphingolipids	NA	SM C24:1	9.16968	0.333248	34.617	5.786	31.05	4.964	31.517	6.696	1.1663	-3.567	-0.156887	1	1.997	-3.1	-0.13535	1	1.3984	0.467	0.0215369	1	0.1006	33.308	7.453	31.233	5.23	30.758	4.074	1.3188	-2.075	-0.0927976	1	0.51748	-2.55	-0.114907	1	1.2376	-0.475	-0.0221095	1	0.36077	27.66	4.55	28.14	5.74	26.2	4.264	0.087929
Sphingolipids	NA	SM C26:0	14.6667	0.39121	0.124	0.028	0.12	0.032	0.107	0.028	1.8027	-0.004	-0.0473057	1	0.58473	-0.017	-0.212729	1	1.6895	-0.013	-0.165424	1	1.3424	0.11	0.03	0.105	0.025	0.104	0.025	0.7484	-0.005	-0.0671142	1	0.40376	-0.006	-0.08092	1	0.70628	-0.001	-0.0138058	1	0.16329	0.114	0.03	0.104	0.02	0.104	0.023	0.57245
Sphingolipids	NA	SM C26:1	15.0943	0.209396	0.262	0.075	0.251	0.056	0.22	0.066	1.7928	-0.011	-0.0618794	1	0.21449	-0.042	-0.252063	1	1.4529	-0.031	-0.190184	1	1.7647	0.244	0.06	0.248	0.046	0.24	0.049	0.14748	0.004	0.023459	1	0.26126	-0.004	-0.0238467	1	0.058413	-0.008	-0.0473057	1	0.76731	0.211	0.046	0.208	0.053	0.19	0.056	0.12055
Aminoacids Related	trans-4-Hydroxyproline	t4-OH-Pro	7.35687	0.880028	12.628	4.622	10.296	2.557	9.902	2.767	1.6439	-2.332	-0.294542	1	1.6654	-2.726	-0.350834	1	1.6994	-0.394	-0.0562921	1	0.55479	10.994	3.412	10.945	5.366	10.64	4.706	0.66498	-0.049	-0.00644443	1	0.59731	-0.354	-0.0472182	1	0.6985	-0.305	-0.0407738	1	0.083505	8.129	3.728	7.331	2.222	7.512	2.569	0.42841
Aminoacids Related	Taurine	Taurine	7.56475	0.587489	44.408	5.516	43.917	6.585	41.6	5.002	1.5197	-0.491	-0.0160401	1	0.38293	-2.808	-0.0942361	1	1.5305	-2.317	-0.078196	1	1.1632	43.817	5.934	47.05	13.038	42.6	4.484	0.10949	3.233	0.102704	1	0.51792	-1.217	-0.0406373	1	0.74407	-4.45	-0.143341	1	2.0772	44.9	7.986	44.25	6.006	47.64	6.392	0.055227
Bile Acids	Taurocholic acid	TCA	7.23104	0.155028	0.123	0.115	0.125	0.087	0.071	0.032	1.5555	0.002	0.0232698	1	0.61208	-0.052	-0.792767	1	1.1958	-0.054	-0.816037	1	2.1825	0.106	0.088	0.1	0.09	0.083	0.055	0.53577	-0.006	-0.0840643	1	0.08006	-0.023	-0.352881	1	0.75242	-0.017	-0.268817	1	0.99223	0.086	0.077	0.107	0.058	0.107	0.064	2.1385
Bile Acids	Taurochenodeoxycholic acid	TCDCA	6.75676	0.0903954	0.29	0.196	0.304	0.231	0.184	0.139	2.0927	0.014	0.0680184	1	0.10116	-0.106	-0.656347	1	1.8203	-0.12	-0.724366	1	2.0777	0.293	0.227	0.235	0.194	0.251	0.192	0.6476	-0.058	-0.31824	1	1.6799	-0.042	-0.223213	1	0.4371	0.016	0.0950266	1	0.55312	0.199	0.176	0.247	0.185	0.248	0.195	1.4234
Triacylglycerols	NA	TG(14:0_34:1)	17.3262	0.0771159	18.983	11.005	16.5	9.732	22.733	17.791	0.59355	-2.483	-0.202242	1	1.0089	3.75	0.26008	1	0.27536	6.233	0.462322	0.863272	1.0849	16.233	8.621	19.62	10.735	22.032	13.519	1.458	3.387	0.273395	1	1.8493	5.799	0.440671	0.614596	1.3869	2.412	0.167275	1	0.40421	18.907	8.248	13.646	9.254	18.144	14.13	2.9113
Triacylglycerols	NA	TG(14:0_34:2)	18.1036	0.13276	11.079	5.305	9.696	5.252	12.912	8.456	0.83458	-1.383	-0.192366	1	1.0803	1.833	0.220885	1	0.46089	3.216	0.413251	0.620912	1.3916	10.312	5.477	11.558	5.401	13.046	6.681	1.4073	1.246	0.164568	1	1.4779	2.734	0.339283	1	1.3538	1.488	0.174716	1	0.58777	11.687	5.423	7.952	4.217	11.272	8.597	2.7995
Triacylglycerols	NA	TG(14:0_34:3)	18.0387	0.151695	2.546	1.257	2.275	1.127	2.848	1.597	0.82834	-0.271	-0.162366	1	0.8475	0.302	0.161717	1	0.5062	0.573	0.324083	1	1.303	2.433	1.314	2.402	0.863	2.769	1.386	0.8924	-0.031	-0.0185002	1	0.77035	0.336	0.186629	1	0.87678	0.367	0.205129	1	0.61919	2.847	1.423	1.964	0.971	2.838	2.106	2.6605
Triacylglycerols	NA	TG(14:0_36:2)	23.651	0.166722	26.433	11.53	23.282	10.524	29.583	14.086	0.85459	-3.151	-0.183125	1	1.1443	3.15	0.162428	1	0.46635	6.301	0.345553	1	1.4176	23.85	11.467	28.233	8.847	29.995	12.13	2.0449	4.383	0.243393	0.776385	2.2577	6.145	0.330733	0.657543	1.7106	1.762	0.0873396	1	0.091365	26.874	11.217	21.256	9.682	25.288	15.894	1.8117
Triacylglycerols	NA	TG(14:0_36:3)	9.2483	0.391464	17.916	6.162	16.558	6.15	20.558	7.508	1.5977	-1.358	-0.11372	1	0.73571	2.642	0.198451	1	1.1823	4	0.312171	1	2.0539	16.977	7.982	18.8	6.372	18.632	7.094	1.2106	1.823	0.147151	1	1.4967	1.655	0.134201	1	0.928	-0.168	-0.0129501	1	0.41948	17.227	7.897	14.245	6.082	18.995	10.285	1.4021
Triacylglycerols	NA	TG(14:0_36:4)	10.4413	0.657608	5.124	1.95	5.387	2.656	6.093	1.941	1.7124	0.263	0.0722116	1	0.21619	0.969	0.249882	1	1.6497	0.706	0.177671	1	1.531	4.923	2.226	5.362	2.589	5.115	1.896	0.6568	0.439	0.123233	1	0.79552	0.192	0.0551965	1	0.59511	-0.247	-0.068037	1	0.089097	4.709	2.35	3.783	1.719	5.377	2.692	1.6255
Triacylglycerols	NA	TG(14:0_38:5)	19	0.401177	0.425	0.17	0.44	0.178	0.485	0.208	0.87421	0.015	0.0500407	1	0.23611	0.06	0.190522	1	0.80459	0.045	0.140481	1	0.66634	0.493	0.181	0.585	0.219	0.562	0.225	1.4529	0.092	0.246849	1	1.5582	0.069	0.188982	1	1.3098	-0.023	-0.0578665	1	0.33783	0.558	0.21	0.439	0.159	0.59	0.355	1.6577
Triacylglycerols	NA	TG(16:0_32:3)	20.7194	0.133926	2.127	1.204	2.082	1.41	2.39	1.493	0.62797	-0.045	-0.03085	1	0.5651	0.263	0.168191	1	0.42284	0.308	0.199041	1	0.91328	2.094	1.09	2.104	0.926	2.608	1.714	0.79393	0.01	0.00687326	1	0.27941	0.514	0.316682	1	1.002	0.504	0.309809	1	1.1051	2.33	1.366	1.431	0.79	2.303	1.919	3.4274
Triacylglycerols	NA	TG(16:0_34:1)	16.5519	0.328615	116.908	50.667	105.792	59.358	139.95	112.677	0.53565	-11.116	-0.144143	1	1.1721	23.042	0.259538	1	0.2048	34.158	0.403681	1	1.0497	103.367	51.382	120.3	78.647	131.425	81.534	1.208	16.933	0.218861	1	1.0371	28.058	0.346464	1	1.3624	11.125	0.127603	1	0.81163	88.58	25.764	76.69	45.056	83.64	48.793	1.656
Triacylglycerols	NA	TG(16:0_34:2)	9.04794	0.548575	95.533	40.775	86.492	54.667	110.667	76.483	0.7939	-9.041	-0.143432	1	1.218	15.134	0.212154	1	0.41067	24.175	0.355586	0.790904	1.3837	86.375	41.266	89.917	53.274	100.067	50.093	0.75807	3.542	0.0579801	1	0.16308	13.692	0.212281	1	1.049	10.15	0.1543	1	1.1905	71.92	21.514	59.15	28.54	69.67	43.691	1.7847
Triacylglycerols	NA	TG(16:0_34:3)	8.69182	0.525896	24.992	10.112	21.658	11.221	26.9	15.675	0.64256	-3.334	-0.206566	1	1.4541	1.908	0.10614	1	0.20661	5.242	0.312706	1	1.4397	22.534	10.225	20.717	10.047	24.368	10.696	0.24067	-1.817	-0.121288	1	0.77975	1.834	0.112884	1	0.743	3.651	0.234173	1	1.8648	18.182	5.652	14.972	6.527	17.981	10.147	1.6626
Triacylglycerols	NA	TG(16:0_34:4)	10.1243	0.477765	2.848	1.406	2.543	1.123	3.192	1.726	0.97562	-0.305	-0.163418	1	1.0057	0.344	0.164512	1	0.6066	0.649	0.327929	1	1.4863	2.574	1.089	2.394	1.037	3.002	1.626	0.49724	-0.18	-0.104589	1	0.69803	0.428	0.221912	1	1.0712	0.608	0.326501	1	2.131	1.972	0.679	1.52	0.733	1.815	1.173	2.2866
Triacylglycerols	NA	TG(16:0_35:3)	21.7049	0.162885	2.098	0.871	1.828	0.812	2.112	0.785	0.53117	-0.27	-0.198749	1	1.3865	0.014	0.00959516	1	0.10448	0.284	0.208344	1	1.4039	1.788	0.8	1.64	0.567	1.756	0.478	0.095184	-0.148	-0.124651	1	0.55911	-0.032	-0.0260539	1	0.2011	0.116	0.098597	1	1.1142	1.59	0.579	1.262	0.561	1.639	0.974	1.875
Triacylglycerols	NA	TG(16:0_36:2)	8.91558	0.231754	283.5	93.911	242.5	81.924	298.333	122.637	0.56486	-41	-0.225364	1	1.7513	14.833	0.0735748	1	0.089617	55.833	0.298939	1	1.4421	251.167	93.482	256.667	83.356	286.5	88.222	1.1273	5.5	0.0312509	1	0.3357	35.333	0.189888	1	1.41	29.833	0.158637	1	1.4806	201.4	65.593	189.89	73.844	193.9	90.607	0.60604
Triacylglycerols	NA	TG(16:0_36:3)	9.27872	0.379033	205.333	55.41	192.75	76.282	222.667	56.752	1.3197	-12.583	-0.0912346	1	1.0173	17.334	0.116922	1	0.96195	29.917	0.208157	1	1.8685	190.033	65.215	171.333	41.006	187.217	46.753	0.32334	-18.7	-0.149447	1	0.71742	-2.816	-0.0215385	1	0.072988	15.884	0.127908	1	1.4791	144.42	50.787	137.99	52.088	160.24	59.38	0.48738
Triacylglycerols	NA	TG(16:0_36:4)	9.39423	0.809725	59.708	16.453	67.8	46.763	69.917	20.591	1.4698	8.092	0.183361	1	0.4784	10.209	0.227719	1	1.6482	2.117	0.044358	1	1.0209	57.075	18.363	49.817	14.997	53.8	14.221	0.95846	-7.258	-0.196221	1	1.2482	-3.275	-0.0852528	1	0.52094	3.983	0.110968	1	1.327	41.36	16.243	38.52	15.394	48.99	18.538	0.72073
Triacylglycerols	NA	TG(16:0_36:5)	8.88225	0.537684	8.294	2.94	8.262	2.811	9.188	2.167	1.431	-0.032	-0.00557699	1	0.0040987	0.894	0.147683	1	1.2632	0.926	0.15326	1	1.4469	8.643	3.153	7.642	3.174	8.62	2.848	0.34756	-1.001	-0.177582	1	1.2622	-0.023	-0.00384429	1	0.23199	0.978	0.173738	1	1.9741	5.956	2.441	5.249	2.489	5.83	2.098	1.3854
Triacylglycerols	NA	TG(16:0_36:6)	20.6751	0.0972114	1.028	0.485	0.998	0.281	1.083	0.324	0.85949	-0.03	-0.0427285	1	0.13034	0.055	0.075193	1	0.71648	0.085	0.117922	1	0.81965	1.214	0.587	1	0.563	1.168	0.58	1.0036	-0.214	-0.279768	1	2.4056	-0.046	-0.0557281	1	0.37094	0.168	0.22404	1	2.0039	0.755	0.318	0.637	0.266	0.712	0.328	1.1144
Triacylglycerols	NA	TG(16:0_38:2)	18.6778	0.114147	3.959	1.647	3.551	1.237	3.813	1.489	0.082718	-0.408	-0.156911	1	1.0463	-0.146	-0.0542095	1	0.35378	0.262	0.102701	1	0.57284	3.593	1.252	4.107	1.279	4.037	1.368	1.4416	0.514	0.192896	1	1.4193	0.444	0.168095	1	1.1674	-0.07	-0.0248014	1	0.41385	2.807	0.98	2.394	0.954	2.643	1.325	1.306
Triacylglycerols	NA	TG(16:0_38:3)	9.9541	0.253443	4.723	1.841	4.001	1.249	4.998	1.74	1.0878	-0.722	-0.239343	1	1.6976	0.275	0.0816474	1	0.53106	0.997	0.32099	1	2.0864	4.103	1.256	4.421	1.236	4.421	1.344	0.8727	0.318	0.107694	1	0.7688	0.318	0.107694	1	0.72891	0	0	1	0.17623	3.489	1.511	2.983	1.293	3.778	2.27	1.2029
Triacylglycerols	NA	TG(16:0_38:4)	11.7947	0.380723	5.543	1.978	4.888	2.011	6.527	2.424	1.8522	-0.655	-0.181423	1	1.524	0.984	0.235753	1	1.3639	1.639	0.417176	0.182581	2.5176	4.752	1.801	5.082	1.49	5.248	1.512	1.1886	0.33	0.0968615	1	0.86	0.496	0.143233	1	1.1493	0.166	0.0463713	1	0.39385	4.451	1.882	3.818	1.758	4.765	2.859	1.3117
Triacylglycerols	NA	TG(16:0_38:5)	9.96536	0.219782	5.115	1.668	4.697	1.941	5.832	2.17	1.4995	-0.418	-0.122995	1	1.1545	0.717	0.189256	1	1.1003	1.135	0.312251	0.874376	2.0283	5.186	1.758	5.103	1.714	5.444	1.896	0.17168	-0.083	-0.0232766	1	0.22303	0.258	0.0700449	1	0.39601	0.341	0.0933214	1	0.78705	3.814	1.275	3.422	1.612	4.24	2.343	1.279
Triacylglycerols	NA	TG(16:0_38:6)	8.96092	0.133595	2.992	1.015	3	1.396	3.288	0.93	1.1636	0.008	0.00385233	1	0.3288	0.296	0.1361	1	1.0587	0.288	0.132248	1	1.3082	3.303	1.09	3.225	1.468	3.493	1.494	0.018433	-0.078	-0.0344778	1	0.6674	0.19	0.0806897	1	0.42307	0.268	0.115167	1	1.2133	1.846	0.593	1.601	0.88	2.065	1.11	1.8292
Triacylglycerols	NA	TG(16:0_40:7)	24.014	0.0823352	3.773	1.438	3.376	1.465	3.638	1.206	0.24154	-0.397	-0.160397	1	1.0475	-0.135	-0.0525666	1	0.089404	0.262	0.107831	1	0.96971	3.974	1.384	3.547	2.126	3.792	2.007	1.0237	-0.427	-0.163993	1	1.9179	-0.182	-0.0676329	1	0.69283	0.245	0.0963596	1	1.0604	1.804	0.562	2.094	0.959	2.378	0.999	0.79593
Triacylglycerols	NA	TG(16:1_36:3)	9.18079	0.292409	28.233	8.8	25.817	9.018	31.058	10.44	1.1977	-2.416	-0.129061	1	1.0776	2.825	0.137582	1	0.81863	5.241	0.266644	1	1.7557	26.608	10.663	25.608	7.504	27.675	10.736	0.28343	-1	-0.0552655	1	0.014536	1.067	0.0567232	1	0.38971	2.067	0.111989	1	0.61293	20.066	8.269	19.474	7.089	22.524	10.184	0.24237
Triacylglycerols	NA	TG(16:1_36:4)	9.14535	0.582363	8.235	2.795	8.134	3.568	9.375	2.611	1.5616	-0.101	-0.0178037	1	0.28505	1.14	0.18705	1	1.3566	1.241	0.204854	1	1.7038	8.142	3.634	7.528	3.237	7.776	2.658	0.27017	-0.614	-0.113117	1	0.61556	-0.366	-0.066355	1	0.064661	0.248	0.0467616	1	0.68951	5.866	2.376	5.474	2.102	6.817	2.989	0.6636
Triacylglycerols	NA	TG(16:1_36:5)	10.6329	0.446002	1.427	0.578	1.347	0.48	1.624	0.567	1.3179	-0.08	-0.0832355	1	0.48601	0.197	0.186566	1	1.0111	0.277	0.269802	1	1.5515	1.704	0.954	1.476	0.813	1.582	0.604	0.37663	-0.228	-0.207233	1	1.3182	-0.122	-0.107176	1	0.061572	0.106	0.100057	1	1.5573	0.975	0.38	0.89	0.31	0.998	0.337	0.53197
Triacylglycerols	NA	TG(16:1_38:4)	21.6312	0.340535	1.062	0.37	1.012	0.518	1.221	0.405	1.5351	-0.05	-0.0695745	1	0.89685	0.159	0.201279	1	1.2432	0.209	0.270854	1	1.9207	0.981	0.392	1.041	0.345	1.101	0.349	1.2262	0.06	0.085645	1	0.84023	0.12	0.166489	1	1.277	0.06	0.0808444	1	0.7493	0.869	0.404	0.758	0.339	0.954	0.56	0.88494
Triacylglycerols	NA	TG(16:1_38:5)	9.54064	0.564354	0.882	0.293	0.906	0.434	1.004	0.366	1.182	0.024	0.0387324	1	0.20208	0.122	0.186909	1	1.0986	0.098	0.148176	1	1.1978	0.915	0.349	0.986	0.312	1.018	0.329	1.2959	0.071	0.107816	1	0.98655	0.103	0.153894	1	1.244	0.032	0.046078	1	0.42113	0.65	0.247	0.594	0.235	0.755	0.434	0.79658
Triacylglycerols	NA	TG(17:0_36:3)	17.2139	0.102655	4.023	1.283	3.723	0.95	4.152	1.472	0.54329	-0.3	-0.111806	1	0.84055	0.129	0.0455347	1	0.25201	0.429	0.157341	1	1.0527	3.64	1.41	3.462	0.894	3.535	1.28	0.20665	-0.178	-0.0723327	1	0.11625	-0.105	-0.0422282	1	0.20632	0.073	0.0301045	1	0.14103	3.086	1.155	2.81	1.138	3.43	1.445	0.87339
Triacylglycerols	NA	TG(17:0_36:4)	9.19158	0.109346	1.188	0.439	1.28	0.513	1.362	0.402	1.345	0.092	0.107609	1	0.73209	0.174	0.197192	1	1.3603	0.082	0.0895829	1	0.83473	1.136	0.439	1.013	0.397	0.998	0.352	1.1553	-0.123	-0.165329	1	1.1213	-0.138	-0.186851	1	1.0783	-0.015	-0.0215225	1	0.0043565	0.93	0.345	0.817	0.29	1.069	0.468	1.0594
Triacylglycerols	NA	TG(17:1_36:3)	22.7129	0.0998495	2.2	0.709	2.132	0.619	2.261	0.673	0.41452	-0.068	-0.0452961	1	0.33793	0.061	0.0394575	1	0.27205	0.129	0.0847536	1	0.61186	2.091	0.675	2.093	0.726	2.074	0.638	0.068348	0.002	0.00137925	1	0.05626	-0.017	-0.0117772	1	0.063472	-0.019	-0.0131564	1	0.0041479	1.674	0.621	1.614	0.674	1.873	0.875	0.58794
Triacylglycerols	NA	TG(17:1_36:4)	9.30233	0.190151	0.667	0.252	0.685	0.27	0.748	0.177	1.5051	0.018	0.0384172	1	0.28485	0.081	0.165352	1	1.4251	0.063	0.126934	1	1.337	0.748	0.239	0.75	0.333	0.712	0.223	0.4777	0.002	0.00385233	1	0.32238	-0.036	-0.071161	1	0.54865	-0.038	-0.0750134	1	0.21235	0.454	0.167	0.417	0.113	0.528	0.22	0.46918
Triacylglycerols	NA	TG(18:0_34:2)	10.9322	0.363885	9.599	4.119	8.883	4.884	11.687	7.349	1.324	-0.716	-0.111837	1	0.87908	2.088	0.283949	1	0.96084	2.804	0.395786	0.383058	1.7291	7.817	3.682	8.908	4.802	9.114	4.922	1.0025	1.091	0.188487	1	1.0641	1.297	0.221469	1	0.95712	0.206	0.0329828	1	0.13253	7.156	2.249	5.742	3.02	7.728	2.935	2.1139
Triacylglycerols	NA	TG(18:0_34:3)	11.1364	0.172952	2.318	0.947	2.037	0.865	2.416	1.181	0.56691	-0.281	-0.186435	1	1.2276	0.098	0.0597399	1	0.18546	0.379	0.246174	1	1.2966	1.941	0.762	2.049	0.838	2.215	1.022	0.81572	0.108	0.0781199	1	0.43699	0.274	0.190507	1	0.94961	0.166	0.112387	1	0.7024	1.692	0.532	1.402	0.679	1.803	0.696	1.8364
Triacylglycerols	NA	TG(18:0_36:1)	23.1533	0.0511859	4.045	2.13	3.225	1.668	4.339	2.623	0.77735	-0.82	-0.326841	1	1.552	0.294	0.101223	1	0.28791	1.114	0.428063	0.427035	1.7075	2.978	1.256	3.969	1.931	3.918	2.361	1.8425	0.991	0.414432	0.634913	2.4601	0.94	0.395774	1	1.5759	-0.051	-0.0186582	1	0.431	2.959	1.053	2.567	1.15	3.669	1.832	1.3137
Triacylglycerols	NA	TG(18:0_36:3)	10.3698	0.0718565	17.725	5.161	18.192	6.895	20.325	5.701	1.5732	0.467	0.0375185	1	0.069242	2.6	0.19747	1	1.4754	2.133	0.159951	1	1.4128	15.675	5.702	16.905	5.418	17.008	5.91	0.83357	1.23	0.108985	1	0.75978	1.333	0.117748	1	0.72134	0.103	0.00876349	1	0.10143	13.66	4.577	12.996	4.62	17.289	6.742	0.51031
Triacylglycerols	NA	TG(18:0_36:4)	11.4032	0.31483	6.898	2.079	7.645	4.667	8.124	2.481	1.4596	0.747	0.148338	1	0.28832	1.226	0.236012	1	1.5688	0.479	0.0876737	1	1.1337	5.748	1.985	6.008	2.361	5.916	1.987	0.19798	0.26	0.0638248	1	0.17239	0.168	0.041562	1	0.1985	-0.092	-0.0222628	1	0.013102	5.1	2.336	4.438	1.679	6.962	3.146	1.037
Triacylglycerols	NA	TG(18:0_36:5)	9.07928	0.111532	1.076	0.48	1.13	0.44	1.144	0.255	0.93661	0.054	0.0706447	1	0.53422	0.068	0.088409	1	1.0022	0.014	0.0177643	1	0.55968	1.202	0.461	1.184	0.683	1.225	0.423	0.057518	-0.018	-0.0217678	1	0.7524	0.023	0.0273449	1	0.34464	0.041	0.0491127	1	1.2002	0.838	0.482	0.705	0.338	0.869	0.266	1.1897
Triacylglycerols	NA	TG(18:1_32:2)	24.1008	0.124412	26.542	9.831	24.158	9.389	29.717	11.873	1.2171	-2.384	-0.135776	1	0.90821	3.175	0.163011	1	0.82855	5.559	0.298787	1	1.718	24.708	11.839	26.925	7.199	28.048	10.843	1.4309	2.217	0.123968	1	1.5534	3.34	0.18292	1	1.1444	1.123	0.0589516	1	0.1075	26.002	10.979	20.72	8.766	26.499	15.515	1.6879
Triacylglycerols	NA	TG(18:1_32:3)	7.69231	0.07641	3.095	1.631	3.157	1.354	3.302	1.177	0.78822	0.062	0.0286149	1	0.31647	0.207	0.0934007	1	0.76541	0.145	0.0647859	1	0.5739	3.098	1.437	3.32	1.248	3.457	1.324	1.1475	0.222	0.0998461	1	1.0962	0.359	0.158183	1	1.0809	0.137	0.0583374	1	0.34111	2.908	1.183	2.29	1.035	2.784	1.479	1.9909
Triacylglycerols	NA	TG(18:1_34:1)	10.0547	0.199325	496.083	162.149	426.667	147.102	516.5	205.435	0.49586	-69.416	-0.217471	1	1.7114	20.417	0.0581868	1	0.032613	89.833	0.275658	1	1.3752	420.417	152.063	434	140.753	483.083	152.256	1.1767	13.583	0.045874	1	0.39894	62.666	0.20045	1	1.4484	49.083	0.154576	1	1.4211	349.5	112.842	332.2	126.426	330.8	148.177	0.5281
Triacylglycerols	NA	TG(18:1_34:2)	8.97622	0.279953	250.167	69.018	230.917	80.529	267	73.999	1.095	-19.25	-0.115517	1	1.1574	16.833	0.0939482	1	0.70193	36.083	0.209465	1	1.7278	227.333	78.593	217.417	48.073	239.833	68.747	0.46908	-9.916	-0.0643424	1	0.11493	12.5	0.0772231	1	0.70006	22.416	0.141565	1	1.3028	183	62.225	175.12	61.349	192.1	74.065	0.43533
Triacylglycerols	NA	TG(18:1_34:3)	10.3429	0.196006	43.692	13.329	39.875	10.527	46.217	13.566	0.98671	-3.817	-0.131885	1	1.0305	2.525	0.0810545	1	0.59035	6.342	0.212939	1	1.6129	40.55	14.755	37.425	8.874	42.467	13.474	0.27958	-3.125	-0.1157	1	0.3738	1.917	0.0666403	1	0.5931	5.042	0.18234	1	1.5534	30.43	10.482	28.84	10.661	31.8	12.048	0.59552
Triacylglycerols	NA	TG(18:1_34:4)	12.0233	0.1729	4.877	1.837	4.488	1.521	5.288	1.617	1.122	-0.389	-0.119921	1	0.82415	0.411	0.116728	1	0.78429	0.8	0.23665	1	1.5939	4.482	1.964	4.104	1.588	4.693	1.625	0.34471	-0.378	-0.127112	1	0.50137	0.211	0.0663678	1	0.74109	0.589	0.19348	1	1.7821	3.209	1.096	2.934	1.16	3.074	1.088	0.9471
Triacylglycerols	NA	TG(18:1_35:3)	19.0135	0.054153	2.411	0.774	2.276	0.641	2.478	0.764	0.48702	-0.135	-0.0831311	1	0.66491	0.067	0.0395445	1	0.25385	0.202	0.122676	1	0.87808	2.302	0.848	2.298	0.726	2.34	0.815	0.2476	-0.004	-0.00250904	1	0.18404	0.038	0.0236207	1	0.2374	0.042	0.0261297	1	0.079683	1.797	0.699	1.688	0.708	1.928	0.903	0.69285
Triacylglycerols	NA	TG(18:1_36:0)	17.2054	0.0500775	5.327	2.229	4.932	1.961	5.577	2.439	0.54859	-0.395	-0.11115	1	0.68107	0.25	0.066166	1	0.30261	0.645	0.177316	1	0.95272	4.128	1.578	5.003	1.816	5.236	2.427	2.0178	0.875	0.27735	1	1.8972	1.108	0.343022	1	1.7942	0.233	0.0656716	1	0.10514	3.805	0.943	3.657	1.488	4.292	1.273	0.69201
Triacylglycerols	NA	TG(18:1_36:1)	10.7346	0.0516275	49.417	18.396	49.8	19.264	52.533	19.939	0.51425	0.383	0.0111383	1	0.023725	3.116	0.0882165	1	0.44783	2.733	0.0770782	1	0.49558	40.433	13.221	52.175	20.573	54.717	26.73	2.3314	11.742	0.367825	1	2.333	14.284	0.436456	1	2.0572	2.542	0.0686304	1	0.020275	34.25	9.802	35.83	12.268	37.58	12.462	0.13209
Triacylglycerols	NA	TG(18:1_36:2)	10.283	0.0793321	192	58.256	214.775	84.772	212.675	81.953	0.45168	22.775	0.16172	1	0.78602	20.675	0.147544	1	0.61106	-2.1	-0.0141756	1	0.05655	163.517	54.322	215.333	98.271	230.108	122.065	2.2334	51.816	0.397129	1	2.4257	66.591	0.492871	1	1.988	14.775	0.0957417	1	0.092927	134.7	43.498	150.36	54.014	141.93	57.552	0.636
Triacylglycerols	NA	TG(18:1_36:3)	10.108	0.345962	123.992	34.774	157.15	84.931	147.225	47.67	0.97426	33.158	0.341895	1	1.676	23.233	0.247776	1	1.4242	-9.925	-0.0941196	1	0.17022	110.758	38.725	134.042	64.809	130.275	58.46	1.2004	23.284	0.275274	1	1.4938	19.517	0.234149	1	1.0185	-3.767	-0.0411249	1	0.35212	85.13	34.375	91.81	31.394	107.81	51.58	0.52473
Triacylglycerols	NA	TG(18:1_36:4)	10.3683	0.733313	40.942	12.308	65.442	64.828	52.325	19.222	1.015	24.5	0.676635	1	1.9795	11.383	0.353919	1	1.8027	-13.117	-0.322716	1	0.37328	38.725	13.991	43.708	21.976	42.708	18.243	0.58813	4.983	0.174632	1	0.63171	3.983	0.141241	1	0.6058	-1	-0.033391	1	0.072579	28.05	14.219	28.025	10.373	35.63	16.604	0.0041771
Triacylglycerols	NA	TG(18:1_36:5)	9.10675	0.539363	8.088	3.041	10.568	5.694	9.71	4.287	0.75341	2.48	0.385847	1	1.4659	1.622	0.263688	1	1.1612	-0.858	-0.122159	1	0.24545	8.449	4.256	9.215	6.277	8.812	4.093	0.29926	0.766	0.125204	1	0.075362	0.363	0.0606889	1	0.4528	-0.403	-0.0645147	1	0.46179	5.493	3.243	5.241	2.331	5.832	2.164	0.4788
Triacylglycerols	NA	TG(18:1_36:6)	9.16335	0.135327	1.398	0.805	1.637	0.931	1.623	0.855	0.81727	0.239	0.22769	1	0.84973	0.225	0.215299	1	0.97147	-0.014	-0.0123913	1	0.21018	1.73	1.197	1.84	1.487	1.751	1.072	0.28475	0.11	0.0889337	1	0.013169	0.021	0.017407	1	0.45496	-0.089	-0.0715267	1	0.57781	0.92	0.43	0.835	0.304	0.866	0.28	0.51802
Triacylglycerols	NA	TG(18:1_38:5)	9.82499	0.0555513	7.632	2.014	7.055	2.47	7.897	2.203	0.66441	-0.577	-0.113415	1	1.1321	0.265	0.0492435	1	0.30888	0.842	0.162659	1	1.3136	7.692	2.179	7.558	1.918	7.932	2.61	0.21992	-0.134	-0.0253542	1	0.016832	0.24	0.0443259	1	0.31282	0.374	0.0696802	1	0.49173	5.031	1.564	5.383	2.618	5.763	2.507	0.11903
Triacylglycerols	NA	TG(18:1_38:6)	10.3574	0.0811211	4.133	1.686	4.301	2.044	4.312	1.538	0.59048	0.168	0.0574828	1	0.069062	0.179	0.0611678	1	0.58699	0.011	0.00368505	1	0.52591	5.102	2.078	4.925	2.806	5.157	2.761	0.29495	-0.177	-0.0509392	1	0.84713	0.055	0.0154691	1	0.05086	0.232	0.0664083	1	0.76117	2.244	0.628	2.375	1.223	2.724	1.103	0.39978
Triacylglycerols	NA	TG(18:2_30:0)	17.7613	0.105575	8.248	3.642	7.729	4.087	9.928	5.694	1.1848	-0.519	-0.0937626	1	0.6416	1.68	0.267459	1	0.87232	2.199	0.361221	1	1.4951	7.838	3.976	8.444	3.64	9.067	4.597	0.9779	0.606	0.107441	1	1.0658	1.229	0.21014	1	0.90578	0.623	0.102699	1	0.23681	8.579	3.95	6.248	3.539	9.051	5.709	2.5093
Triacylglycerols	NA	TG(18:2_32:0)	9.50393	0.44503	28.325	9.831	28.175	15.843	33.383	16.789	1.1635	-0.15	-0.00766035	1	0.49718	5.058	0.237038	1	0.92794	5.208	0.244698	1	1.3298	26.508	12.004	25.158	11.014	27.51	11.487	0.20371	-1.35	-0.0754106	1	0.22909	1.002	0.0535283	1	0.39395	2.352	0.128939	1	0.85072	22.81	6.667	19.82	10.662	24.15	11.099	1.5271
Triacylglycerols	NA	TG(18:2_34:0)	9.61486	0.341021	22.4	6.245	21.3	9.194	25.158	7.988	1.4643	-1.1	-0.0726453	1	0.91303	2.758	0.167519	1	1.1257	3.858	0.240164	1	1.869	20.3	7.402	19.467	5.762	20.677	5.931	0.18466	-0.833	-0.0604492	1	0.18872	0.377	0.0265472	1	0.38405	1.21	0.0869963	1	0.88983	16.29	5.605	14.987	5.951	18.083	6.373	0.81183
Triacylglycerols	NA	TG(18:2_34:1)	9.68977	0.364007	189.917	50.253	182.25	75.236	207.917	53.648	1.3449	-7.667	-0.0594502	1	0.80269	18	0.130639	1	1.0566	25.667	0.190089	1	1.742	175.833	59.414	161.667	37.176	174.033	43.928	0.2121	-14.166	-0.121181	1	0.53316	-1.8	-0.014845	1	0.10071	12.366	0.106336	1	1.1924	132.5	46.69	128.78	48.053	149.76	57.143	0.35226
Triacylglycerols	NA	TG(18:2_34:2)	9.77365	0.901928	89.692	28.124	103.542	81.215	107.033	38.403	1.3925	13.85	0.207165	1	0.35602	17.341	0.255004	1	1.5101	3.491	0.0478396	1	1.0254	84.133	30.343	76.067	24.27	78.033	23.226	0.82647	-8.066	-0.145401	1	0.85936	-6.1	-0.108587	1	0.63062	1.966	0.0368137	1	0.44239	64.77	27.486	60.81	21.982	81.66	36.961	0.50884
Triacylglycerols	NA	TG(18:2_34:3)	8.60983	0.753714	13.933	4.798	14.38	6.639	15.937	4.422	1.4817	0.447	0.0455577	1	0.20775	2.004	0.193874	1	1.3564	1.557	0.148316	1	1.3236	14.517	5.929	13.378	6.168	13.644	4.659	0.50711	-1.139	-0.117881	1	0.89798	-0.873	-0.0894767	1	0.2873	0.266	0.0284042	1	0.69406	9.877	4.328	9.378	3.665	11.779	5.03	0.5046
Triacylglycerols	NA	TG(18:2_34:4)	11.6814	0.591416	1.563	0.635	1.641	0.702	1.849	0.586	1.6113	0.078	0.0702575	1	0.32666	0.286	0.242427	1	1.5566	0.208	0.17217	1	1.3501	1.779	0.969	1.651	1.006	1.658	0.741	0.35511	-0.128	-0.107726	1	1.0462	-0.121	-0.101623	1	0.087809	0.007	0.00610389	1	0.89112	1.223	0.536	1.134	0.479	1.363	0.429	0.73535
Triacylglycerols	NA	TG(18:2_35:2)	21.3058	0.131302	2.892	0.956	2.961	1.092	3.078	0.906	0.68547	0.069	0.0340169	1	0.21389	0.186	0.0899257	1	0.65054	0.117	0.0559087	1	0.52077	3.018	1.149	2.987	1.147	2.923	1.101	0.22074	-0.031	-0.0148956	1	0.13377	-0.095	-0.046143	1	0.25163	-0.064	-0.0312474	1	0.15453	2.238	0.907	2.106	0.872	2.741	1.34	0.65975
Triacylglycerols	NA	TG(18:2_35:3)	19.7847	0.299006	0.886	0.315	0.973	0.487	0.966	0.296	0.73487	0.087	0.135133	1	0.69266	0.08	0.124716	1	0.84163	-0.007	-0.0104166	1	0.24223	1.022	0.367	1.026	0.48	0.949	0.352	0.50071	0.004	0.00563553	1	0.25236	-0.073	-0.106915	1	0.63499	-0.077	-0.112551	1	0.4883	0.678	0.289	0.597	0.242	0.799	0.402	1.0899
Triacylglycerols	NA	TG(18:2_36:0)	9.23077	0.088275	2.434	0.828	2.499	0.999	2.862	0.795	1.8129	0.065	0.0380217	1	0.12545	0.428	0.233695	1	1.6867	0.363	0.195673	1	1.6491	2.149	0.784	2.28	0.662	2.234	0.727	0.61358	0.131	0.0853683	1	0.7182	0.085	0.0559637	1	0.38911	-0.046	-0.0294046	1	0.54369	1.866	0.582	1.619	0.578	2.383	0.959	1.1628
Triacylglycerols	NA	TG(18:2_36:1)	9.66778	0.163596	22.342	5.942	24.375	11.118	25.525	6.714	1.346	2.033	0.125644	1	0.53293	3.183	0.192153	1	1.4735	1.15	0.0665087	1	0.8862	20	6.708	22.883	7.989	22.609	8.287	1.234	2.883	0.194276	1	1.2369	2.609	0.176897	1	1.0301	-0.274	-0.017379	1	0.3256	16.15	5.676	15.784	4.939	20.856	8.92	0.21557
Triacylglycerols	NA	TG(18:2_36:2)	9.57299	0.424207	66.692	19.291	87.267	55.837	80.458	26.413	1.0458	20.575	0.387922	1	1.706	13.766	0.270722	1	1.542	-6.809	-0.1172	1	0.13136	57.267	20.075	69.7	32.908	66.55	29.045	1.1934	12.433	0.283455	1	1.5431	9.283	0.216735	1	0.97446	-3.15	-0.06672	1	0.50756	46.32	19.291	48.07	15.706	60.31	29.788	0.28674
Triacylglycerols	NA	TG(18:2_36:3)	9.09747	0.658739	38.308	13.853	77.75	117.435	56.033	33.547	1.1211	39.442	1.0212	0.415781	2.1104	17.725	0.548631	0.980987	1.851	-21.717	-0.472566	1	0.29835	35.358	13.763	43.792	25.522	37.875	18.196	0.48779	8.434	0.308631	1	1.1399	2.517	0.0992092	1	0.24419	-5.917	-0.209421	1	0.75278	29.64	18.242	29.274	10.755	44.39	27.404	0.22354
Triacylglycerols	NA	TG(18:2_36:4)	10.5237	0.384593	13.201	4.75	40.062	80.766	22.211	16.297	1.2232	26.861	1.60159	0.0381895	2.3582	9.01	0.750627	0.214897	2.1916	-17.851	-0.85096	1	0.39326	13.532	6.002	16.363	10.82	13.882	7.185	0.10713	2.831	0.274062	1	0.52619	0.35	0.0368404	1	0.061861	-2.481	-0.237222	1	0.47825	10.55	8.306	9.566	4.483	14.451	8.45	0.27166
Triacylglycerols	NA	TG(18:2_36:5)	8.21288	0.718778	2.899	1.3	4.598	3.844	3.953	1.995	1.0752	1.699	0.665451	0.747023	1.9787	1.054	0.447393	1	1.6453	-0.645	-0.218059	1	0.2769	3.418	2.217	4.209	3.704	3.401	1.758	0.17525	0.791	0.300325	1	0.17146	-0.017	-0.00719339	1	0.24726	-0.808	-0.307519	1	0.13211	2.191	1.974	1.984	1.109	2.527	1.384	0.31185
Triacylglycerols	NA	TG(18:2_38:4)	11.9733	0.335178	2.319	0.635	2.422	1.102	2.618	0.696	1.2762	0.103	0.062696	1	0.019027	0.299	0.174962	1	1.2736	0.196	0.112266	1	1.1613	2.29	0.728	2.385	1.053	2.106	0.761	0.54514	0.095	0.0586417	1	0.026055	-0.184	-0.120842	1	0.89444	-0.279	-0.179484	1	1.0651	1.579	0.699	1.606	0.751	2.071	1.089	0.2908
Triacylglycerols	NA	TG(18:2_38:5)	10.817	0.254313	3.013	0.835	3.06	1.536	3.232	0.829	0.91459	0.047	0.022331	1	0.33048	0.219	0.101227	1	0.82126	0.172	0.0788955	1	1.0613	2.953	0.941	2.901	1.315	2.692	1	0.79578	-0.052	-0.0256311	1	0.5286	-0.261	-0.133503	1	0.94121	-0.209	-0.107872	1	0.45685	2.025	0.741	2.179	1.032	2.704	1.079	0.057399
Triacylglycerols	NA	TG(18:2_38:6)	11.3533	0.279802	1.826	0.774	2.23	1.416	2.117	0.81	0.89498	0.404	0.288357	1	0.87864	0.291	0.213335	1	1.1332	-0.113	-0.0750224	1	0.24414	2.076	0.994	2.092	1.574	1.836	1.086	0.88239	0.016	0.0110764	1	1.2571	-0.24	-0.17724	1	0.94979	-0.256	-0.188317	1	0.043944	0.935	0.345	0.951	0.449	1.321	0.535	0.27248
Triacylglycerols	NA	TG(18:3_30:0)	15.7319	0.0612232	1.251	0.797	1.153	0.85	1.357	0.84	0.61501	-0.098	-0.117689	1	0.63199	0.106	0.117339	1	0.37476	0.204	0.235028	1	0.98482	1.097	0.562	1.083	0.383	1.367	0.901	0.96069	-0.014	-0.0185303	1	0.50343	0.27	0.31745	1	1.088	0.284	0.33598	1	1.1241	1.292	0.68	0.921	0.576	1.246	0.913	2.9088
Triacylglycerols	NA	TG(18:3_32:0)	10.0601	0.168828	3.657	1.9	3.237	1.561	4.073	2.292	0.92649	-0.42	-0.176003	1	0.98955	0.416	0.155431	1	0.55678	0.836	0.331434	1	1.4561	3.229	1.382	3.055	1.098	3.813	2.153	0.65142	-0.174	-0.0799151	1	0.29836	0.584	0.239839	1	1.0413	0.758	0.319754	1	1.7761	2.616	0.679	2.28	1.514	2.596	1.395	1.8727
Triacylglycerols	NA	TG(18:3_32:1)	9.27548	0.329107	4.762	2.413	4.233	1.71	5.352	2.419	1.0774	-0.529	-0.169887	1	0.89691	0.59	0.16851	1	0.70867	1.119	0.338398	1	1.5325	4.432	2.082	4.288	1.276	5.188	2.308	1.1206	-0.144	-0.047653	1	0.33592	0.756	0.227221	1	1.3446	0.9	0.274874	1	1.7286	4.188	1.67	3.304	1.463	4.039	2.606	1.9579
Triacylglycerols	NA	TG(18:3_34:0)	8.98939	0.106178	2.768	1.094	2.467	0.802	3.033	0.993	1.353	-0.301	-0.166086	1	1.1798	0.265	0.131902	1	0.89115	0.566	0.297988	1	2.0174	2.747	0.881	2.582	0.648	3.059	1.219	0.57086	-0.165	-0.0893679	1	0.36272	0.312	0.155203	1	0.99656	0.477	0.244571	1	2.0261	1.951	0.497	1.722	0.771	1.9	0.697	1.3807
Triacylglycerols	NA	TG(18:3_34:1)	9.78854	0.201206	23.375	8.102	22.192	6.34	25.575	6.936	1.33	-1.183	-0.0749267	1	0.55766	2.2	0.129768	1	1.0308	3.383	0.204695	1	1.6479	22.218	7.37	19.858	4.392	23.958	7.567	0.31361	-2.36	-0.162009	1	0.74678	1.74	0.108779	1	0.89427	4.1	0.270787	1	2.6494	15.336	4.302	14.282	6.458	15.367	5.878	1.0219
Triacylglycerols	NA	TG(18:3_34:2)	9.00468	0.465974	12.172	4.18	11.703	3.455	13.521	2.915	1.7314	-0.469	-0.0566878	1	0.31938	1.349	0.151636	1	1.4336	1.818	0.208323	1	2.0559	11.642	4.691	10.255	3.994	11.603	3.662	0.20567	-1.387	-0.183011	1	1.0834	-0.039	-0.00484105	1	0.32395	1.348	0.17817	1	1.9426	8.185	3.033	7.418	3.101	8.562	3.275	1.09
Triacylglycerols	NA	TG(18:3_34:3)	10.3834	0.314313	2.246	1.101	2.144	0.775	2.536	0.845	1.359	-0.102	-0.067053	1	0.15712	0.29	0.175197	1	1.117	0.392	0.24225	1	1.4755	2.566	1.568	2.227	1.413	2.408	1.009	0.38566	-0.339	-0.20442	1	1.6216	-0.158	-0.0916858	1	0.11508	0.181	0.112734	1	1.6842	1.53	0.721	1.406	0.6	1.548	0.496	0.64718
Triacylglycerols	NA	TG(18:3_36:1)	8.69565	0.0774634	3.012	1.297	3.224	1.44	3.19	0.892	0.74496	0.212	0.09813	1	0.39254	0.178	0.0828347	1	0.8397	-0.034	-0.0152953	1	0.44329	2.745	0.959	2.846	1.263	3.121	1.263	0.77848	0.101	0.0521295	1	0.22814	0.376	0.185202	1	1.019	0.275	0.133073	1	1.0728	1.998	0.805	1.922	0.8	2.138	0.642	0.5788
Triacylglycerols	NA	TG(18:3_36:2)	10.6151	0.143295	12.272	4.495	15.043	7.325	14.278	5.82	0.72214	2.771	0.293722	1	1.1529	2.006	0.218424	1	1.034	-0.765	-0.0752984	1	0.074574	12.939	5.526	13.551	6.733	14.778	6.605	0.74829	0.612	0.0666732	1	0.27016	1.839	0.191725	1	0.99273	1.227	0.125052	1	1.018	8.309	3.61	8.478	3.425	8.455	2.812	0.14541
Triacylglycerols	NA	TG(18:3_36:3)	9.4754	0.701991	7.037	2.725	9.363	5.104	8.709	3.694	0.96771	2.326	0.41201	1	1.6417	1.672	0.307547	1	1.3909	-0.654	-0.104464	1	0.16694	8.184	4.389	9.001	6.469	8.23	3.806	0.087997	0.817	0.137279	1	0.17501	0.046	0.00808629	1	0.2247	-0.771	-0.129193	1	0.38294	5.213	3.748	5.052	2.19	5.591	2.442	0.037468
Triacylglycerols	NA	TG(18:3_36:4)	10.4157	0.969276	2.665	1.475	3.803	2.254	3.407	1.73	0.99782	1.138	0.513002	0.999814	1.8322	0.742	0.354366	1	1.4608	-0.396	-0.158636	1	0.29551	3.042	2.269	3.354	2.931	2.96	1.499	0.13207	0.312	0.140863	1	0.33264	-0.082	-0.039423	1	0.34808	-0.394	-0.180286	1	0.61721	1.948	1.66	1.828	0.999	2.059	0.97	0.2132
Triacylglycerols	NA	TG(20:0_32:4)	13.8528	0.822867	0.467	0.129	0.499	0.299	0.526	0.154	1.2487	0.032	0.0956173	1	0.123	0.059	0.17164	1	1.2468	0.027	0.076023	1	1.0718	0.479	0.151	0.454	0.16	0.453	0.115	0.57771	-0.025	-0.0773334	1	0.54375	-0.026	-0.0805146	1	0.46979	-0.001	-0.00318125	1	0.25722	0.337	0.127	0.376	0.103	0.416	0.154	0.95482
Triacylglycerols	NA	TG(20:1_34:1)	23.5694	0.10904	4.028	1.568	3.558	1.236	3.824	1.371	0.12227	-0.47	-0.178997	1	1.1834	-0.204	-0.0749812	1	0.43318	0.266	0.104016	1	0.63308	3.389	1.083	3.865	1.367	3.778	1.331	1.1792	0.476	0.189609	1	1.2248	0.389	0.156763	1	0.96753	-0.087	-0.0328457	1	0.37711	2.505	0.812	2.229	0.895	2.292	1.114	1.0399
Triacylglycerols	NA	TG(20:1_34:2)	13.2442	0.148673	2.156	0.716	1.983	0.705	2.125	0.62	0.18913	-0.173	-0.120673	1	0.9837	-0.031	-0.0208943	1	0.099809	0.142	0.0997782	1	0.81337	1.938	0.644	2.22	1.007	2.01	0.741	0.5864	0.282	0.195991	1	1.0105	0.072	0.0526269	1	0.30599	-0.21	-0.143364	1	0.85669	1.402	0.52	1.296	0.484	1.478	0.608	0.60784
Triacylglycerols	NA	TG(20:2_34:1)	24.8538	0.193189	2.92	1.168	2.382	0.771	3.225	1.474	1.1397	-0.538	-0.293795	1	1.9738	0.305	0.143331	1	0.52508	0.843	0.437126	1	2.1333	2.594	0.903	2.827	0.821	2.878	0.881	1.2368	0.233	0.124093	1	1.015	0.284	0.149888	1	1.0814	0.051	0.0257947	1	0.041759	2.801	1.201	2.387	1.047	2.908	1.831	1.1503
Triacylglycerols	NA	TG(20:2_34:2)	18.0364	0.254031	1.726	0.573	1.607	0.493	1.986	0.62	1.78	-0.119	-0.103063	1	0.77886	0.26	0.202433	1	1.3428	0.379	0.305496	1	2.1764	1.642	0.519	1.734	0.468	1.674	0.505	0.49946	0.092	0.0786498	1	0.67753	0.032	0.0278454	1	0.24967	-0.06	-0.0508044	1	0.71684	1.608	0.675	1.334	0.558	1.662	0.917	1.3726
Triacylglycerols	NA	TG(20:3_34:0)	20.7343	0.51153	0.735	0.242	0.677	0.313	0.869	0.444	1.1889	-0.058	-0.118588	1	1.2665	0.134	0.241612	1	0.76777	0.192	0.3602	1	1.6507	0.637	0.227	0.697	0.257	0.741	0.237	1.3561	0.06	0.129865	1	0.78262	0.104	0.21818	1	1.546	0.044	0.0883149	1	0.93796	0.706	0.195	0.636	0.163	0.73	0.329	0.71323
Triacylglycerols	NA	TG(20:3_34:1)	9.55215	0.389604	5.436	1.873	4.717	2.21	6.26	3.07	1.1435	-0.719	-0.204676	1	1.718	0.824	0.203617	1	0.62692	1.543	0.408293	1	1.8972	4.871	1.996	5.486	1.897	5.722	1.974	1.5287	0.615	0.171537	1	1.3142	0.851	0.232302	1	1.4478	0.236	0.0607649	1	0.3695	4.955	2.434	4.32	2.219	5.014	3.412	1.1915
Triacylglycerols	NA	TG(20:3_34:2)	11.0455	0.642833	2.93	0.891	2.748	1.566	3.461	1.208	1.7341	-0.182	-0.0925187	1	1.2009	0.531	0.240288	1	1.3998	0.713	0.332807	1	2.2331	2.747	1.089	2.944	0.925	2.938	0.929	0.94632	0.197	0.0999208	1	0.94343	0.191	0.0969775	1	0.79824	-0.006	-0.00294328	1	0.12485	2.814	1.452	2.474	1.299	3.25	2.233	1.0875
Triacylglycerols	NA	TG(20:3_34:3)	19.7872	0.777832	0.685	0.214	0.681	0.375	0.739	0.206	0.98672	-0.004	-0.00844919	1	0.64242	0.054	0.10947	1	0.83338	0.058	0.11792	1	1.3036	0.617	0.234	0.667	0.248	0.632	0.23	0.50299	0.05	0.112416	1	0.80988	0.015	0.0346541	1	0.29634	-0.035	-0.0777622	1	0.59557	0.639	0.298	0.57	0.259	0.676	0.333	0.85518
Triacylglycerols	NA	TG(20:3_36:3)	11.0162	0.663404	1.602	0.398	1.74	0.714	1.827	0.577	1.0587	0.138	0.119213	1	0.51159	0.225	0.189602	1	1.1216	0.087	0.0703893	1	0.63925	1.657	0.489	1.964	0.78	1.766	0.678	0.85948	0.307	0.245221	1	1.4319	0.109	0.0919117	1	0.45658	-0.198	-0.15331	1	1.1977	1.709	0.853	1.847	0.956	2.114	1.337	0.48643
Triacylglycerols	NA	TG(20:3_36:4)	15.3979	0.998204	0.593	0.166	0.715	0.397	0.705	0.198	1.2604	0.122	0.269911	1	1.2599	0.112	0.249591	1	1.5907	-0.01	-0.02032	1	0.34933	0.686	0.228	0.783	0.341	0.682	0.261	0.20146	0.097	0.190804	1	0.90191	-0.004	-0.00843684	1	0.24538	-0.101	-0.199241	1	1.331	0.644	0.262	0.599	0.267	0.734	0.434	0.70166
Triacylglycerols	NA	TG(20:4_30:0)	14.4427	0.32697	0.614	0.247	0.627	0.44	0.833	0.664	0.93877	0.013	0.0302268	1	0.7775	0.219	0.440078	1	0.67575	0.206	0.409851	1	1.1807	0.621	0.327	0.707	0.385	0.762	0.455	0.78748	0.086	0.187117	1	0.76535	0.141	0.295198	1	0.87663	0.055	0.108081	1	0.41547	0.719	0.371	0.486	0.217	0.753	0.668	2.5321
Triacylglycerols	NA	TG(20:4_32:0)	12.0216	0.300605	1.932	0.661	1.871	1.129	2.487	2.002	0.77091	-0.061	-0.0462855	1	1.0908	0.555	0.364311	1	0.4542	0.616	0.410597	1	1.1881	1.942	0.933	2.16	1.365	2.349	1.295	0.64078	0.218	0.153488	1	0.11587	0.407	0.274504	1	0.9795	0.189	0.121015	1	0.97308	1.535	0.558	1.199	0.709	1.54	1.133	2.3113
Triacylglycerols	NA	TG(20:4_32:1)	9.36977	0.496601	2.014	0.815	2.092	1.384	2.649	2.161	0.89643	0.078	0.0548192	1	0.53808	0.635	0.395384	1	0.69868	0.557	0.340565	1	1.049	1.847	1.02	2.126	1.168	2.288	1.236	1.1214	0.279	0.202958	1	1.0891	0.441	0.308903	1	1.2401	0.162	0.105945	1	0.62785	1.84	0.852	1.314	0.622	1.944	1.631	2.446
Triacylglycerols	NA	TG(20:4_32:2)	12.4615	0.491534	0.539	0.168	0.615	0.359	0.701	0.333	1.6573	0.076	0.190301	1	0.29243	0.162	0.379129	1	1.7621	0.086	0.188828	1	1.2623	0.64	0.273	0.741	0.376	0.725	0.312	0.89593	0.101	0.211402	1	1.0808	0.085	0.179909	1	0.87108	-0.016	-0.0314925	1	0.03414	0.64	0.246	0.465	0.157	0.626	0.37	2.3247
Triacylglycerols	NA	TG(20:4_34:0)	11.1675	0.110827	1.76	0.586	1.563	0.697	2.007	1.088	0.80222	-0.197	-0.171258	1	1.4529	0.247	0.189465	1	0.37567	0.444	0.360723	1	1.4505	1.605	0.664	1.577	0.707	1.713	0.678	0.17265	-0.028	-0.0253906	1	0.3605	0.108	0.0939519	1	0.44882	0.136	0.119342	1	0.93811	1.373	0.36	1.229	0.591	1.416	0.776	1.2952
Triacylglycerols	NA	TG(20:4_34:1)	9.59302	0.161699	11.263	4.136	10.652	4.999	12.965	6.467	1.0315	-0.611	-0.0804668	1	0.78453	1.702	0.203031	1	0.72514	2.313	0.283498	1	1.3666	10.923	4.525	10.727	4.515	11.599	4.38	0.24272	-0.196	-0.0261225	1	0.28575	0.676	0.0866313	1	0.52199	0.872	0.112754	1	0.97711	7.631	2.343	6.934	3.18	8.092	4.568	1.1608
Triacylglycerols	NA	TG(20:4_34:2)	9.98981	0.378981	5.998	2.029	6.51	4.251	7.156	2.881	1.3445	0.512	0.118176	1	0.024712	1.158	0.254672	1	1.3316	0.646	0.136496	1	1.216	5.913	2.381	5.784	2.614	5.938	2.065	0.040167	-0.129	-0.0318227	1	0.39771	0.025	0.00608682	1	0.16435	0.154	0.0379095	1	0.66825	4.238	1.516	3.78	1.543	4.739	2.314	1.1862
Triacylglycerols	NA	TG(20:4_34:3)	7.52798	0.517076	0.948	0.316	0.969	0.507	1.098	0.47	1.2362	0.021	0.0316096	1	0.25965	0.15	0.211919	1	1.1069	0.129	0.180309	1	1.2851	1.047	0.461	0.991	0.47	1.031	0.388	0.05715	-0.056	-0.0793045	1	0.44534	-0.016	-0.0222171	1	0.14258	0.04	0.0570874	1	0.7264	0.757	0.267	0.752	0.277	0.859	0.328	0.076289
Triacylglycerols	NA	TG(20:4_36:2)	10.4647	0.103118	8.085	2.92	7.902	3.408	8.385	2.782	0.58931	-0.183	-0.0330299	1	0.35582	0.3	0.052563	1	0.43478	0.483	0.0855929	1	0.8114	7.639	2.885	7.523	2.727	7.644	3.07	0.024989	-0.116	-0.0220757	1	0.024609	0.005	0.000943987	1	0.02123	0.121	0.0230197	1	0.0031351	5.033	1.304	5.349	2.325	5.734	2.108	0.11529
Triacylglycerols	NA	TG(20:4_36:3)	10.6609	0.467377	4.236	1.391	5.094	3.57	4.856	1.732	0.87929	0.858	0.266096	1	0.75755	0.62	0.197066	1	1.1196	-0.238	-0.0690305	1	0.30522	4.029	1.459	4.072	1.728	3.825	1.335	0.28215	0.043	0.0153158	1	0.04081	-0.204	-0.0749621	1	0.40978	-0.247	-0.0902778	1	0.46287	2.867	1.058	2.967	1.254	3.491	1.278	0.12876
Triacylglycerols	NA	TG(20:4_36:4)	10.6295	0.874037	1.427	0.487	2.191	2.308	1.887	0.915	1.134	0.764	0.618604	1	1.4859	0.46	0.403109	1	1.6503	-0.304	-0.215495	1	0.077993	1.637	0.671	1.647	0.835	1.499	0.577	0.52438	0.01	0.00878623	1	0.32819	-0.138	-0.127054	1	0.66519	-0.148	-0.13584	1	0.43838	1.083	0.53	1.044	0.457	1.331	0.52	0.51905
Triacylglycerols	NA	TG(20:4_36:5)	12.527	0.973582	0.499	0.206	0.515	0.263	0.525	0.285	0.2683	0.016	0.0455326	1	0.071803	0.026	0.0732776	1	0.25722	0.01	0.027745	1	0.20742	0.458	0.227	0.493	0.317	0.461	0.187	0.23753	0.035	0.10624	1	0.12899	0.003	0.00941915	1	0.32518	-0.032	-0.0968209	1	0.23713	0.371	0.153	0.366	0.105	0.375	0.094	0.032918
Triacylglycerols	NA	TG(20:5_34:1)	11.4698	0.119672	3.572	1.68	3.568	1.918	3.958	1.759	0.77087	-0.004	-0.00161647	1	0.25086	0.386	0.14804	1	0.6315	0.39	0.149656	1	0.87956	4.158	2.068	3.91	2.281	4.628	2.879	0.31115	-0.248	-0.0887212	1	0.73195	0.47	0.154499	1	0.76408	0.718	0.24322	1	1.6592	2.08	0.663	2.179	1.433	2.819	1.772	0.77686
Triacylglycerols	NA	TG(20:5_34:2)	8.28092	0.278331	2.146	1.144	2.193	1.291	2.414	1.044	1.0543	0.047	0.0312557	1	0.057544	0.268	0.169776	1	0.95743	0.221	0.13852	1	1.0632	2.583	1.428	2.457	1.83	2.684	1.703	0.12237	-0.126	-0.0721498	1	1.308	0.101	0.055337	1	0.33918	0.227	0.127487	1	1.454	1.368	0.481	1.362	0.746	1.903	1.005	0.65675
Triacylglycerols	NA	TG(20:5_36:2)	9.51613	0.109636	2.096	1.274	2.33	1.582	2.182	1.297	0.23625	0.234	0.152691	1	0.30198	0.086	0.0580124	1	0.30105	-0.148	-0.0946789	1	0.022288	2.755	1.687	2.767	1.985	2.995	2.153	0.28876	0.012	0.00627033	1	0.22135	0.24	0.120504	1	0.5108	0.228	0.114233	1	0.83562	1.431	0.501	1.681	1.053	1.912	0.907	0.15392
Triacylglycerols	NA	TG(20:5_36:3)	12.4629	0.278028	1.603	1.088	1.89	1.124	1.781	1.091	0.50344	0.287	0.237612	1	0.9994	0.178	0.151913	1	0.70624	-0.109	-0.0856987	1	0.1963	2.136	1.388	2.245	1.951	2.103	1.517	0.094135	0.109	0.0718038	1	0.58175	-0.033	-0.0224628	1	0.049503	-0.142	-0.0942666	1	0.45876	0.92	0.443	1.104	0.543	1.393	0.725	1.3086
Triacylglycerols	NA	TG(22:4_34:2)	9.23423	0.259018	0.801	0.198	0.703	0.253	0.86	0.279	1.0514	-0.098	-0.188278	1	1.8682	0.059	0.102534	1	0.50178	0.157	0.290812	1	1.9658	0.79	0.287	0.751	0.326	0.762	0.233	0.45648	-0.039	-0.0730397	1	0.70285	-0.028	-0.0520617	1	0.26361	0.011	0.0209781	1	0.5975	0.667	0.196	0.57	0.195	0.731	0.336	1.3174
Triacylglycerols	NA	TG(22:5_32:1)	16.1224	0.149685	1.006	0.389	0.864	0.383	1.109	0.604	0.58917	-0.142	-0.219527	1	1.6336	0.103	0.140629	1	0.13802	0.245	0.360156	1	1.3718	1.188	0.503	1.266	0.559	1.345	0.599	0.76876	0.078	0.0917426	1	0.3326	0.157	0.179071	1	1.0411	0.079	0.0873288	1	0.86132	0.81	0.363	0.649	0.272	0.852	0.613	1.5008
Triacylglycerols	NA	TG(22:6_32:1)	10.1215	0.130466	2.496	1.303	2.14	1.25	2.473	1.038	0.32917	-0.356	-0.222007	1	1.1629	-0.023	-0.0133557	1	0.015853	0.333	0.208651	1	1.0321	2.808	1.626	3.108	2.435	3.142	2.12	0.36014	0.3	0.146444	1	0.35666	0.334	0.16214	1	0.77279	0.034	0.0156967	1	1.0745	1.432	0.907	1.076	0.558	1.573	1.309	2.2173
Triacylglycerols	NA	TG(22:6_34:1)	9.32568	0.0542032	12.092	6.165	11.051	6.49	11.343	5.562	0.069917	-1.041	-0.129876	1	0.70394	-0.749	-0.0922506	1	0.13885	0.292	0.0376253	1	0.55842	12.229	6.208	11.367	8.487	12.585	8.428	0.45466	-0.862	-0.105455	1	1.7806	0.356	0.0413988	1	0.052681	1.218	0.146854	1	1.2352	4.503	2.395	4.652	3.22	5.709	3.623	0.58019
Triacylglycerols	NA	TG(22:6_34:2)	11.6396	0.1112	7.416	4.207	7.108	4.194	7.34	3.715	0.41174	-0.308	-0.0611976	1	0.37291	-0.076	-0.0148612	1	0.27256	0.232	0.0463364	1	0.67304	7.922	5.077	7.838	7.232	7.468	5.772	0.71355	-0.084	-0.0153791	1	2.0862	-0.454	-0.0851428	1	0.50163	-0.37	-0.0697636	1	0.71667	2.577	1.505	2.699	1.831	3.673	2.104	0.56757
Aminoacids	Threonine	Thr	4.93921	0.748804	168.083	53.546	163.667	30.158	161.333	36.642	0.34074	-4.416	-0.0384104	1	0.026618	-6.75	-0.0591323	1	0.27454	-2.334	-0.0207219	1	0.35604	149.333	16.702	153.75	31.638	153.167	33.031	0.29234	4.417	0.0420534	1	0.14915	3.834	0.0365725	1	0.26619	-0.583	-0.00548091	1	0.08261	152.5	14.362	159.3	29.579	156.4	31.299	0.22905
Amine Oxides	Trimethylamine N-oxide	TMAO	7.0344	0.936598	7.065	4.181	5.776	3.082	5.529	3.784	1.031	-1.289	-0.290619	1	0.74687	-1.536	-0.353671	0.991944	1.0063	-0.247	-0.0630522	1	0.55578	5.247	2.364	6.327	5.592	7.075	4.728	0.639	1.08	0.270029	1	0.33902	1.828	0.431237	1	1.2176	0.748	0.161209	1	1.4582	5.651	4.932	4.893	2.639	4.918	2.676	0.23831
Alkaloids	Trigonelline	Trigonelline	7.48285	0.748148	0.251	0.07	0.289	0.124	0.319	0.163	1.257	0.038	0.203382	1	1.1035	0.068	0.345869	1	1.3183	0.03	0.142487	1	0.53098	0.222	0.061	0.272	0.178	0.238	0.075	0.85802	0.05	0.293047	1	1.0554	0.016	0.100402	1	0.77934	-0.034	-0.192645	1	0.54329	0.579	0.15	0.496	0.066	0.572	0.132	0.98914
Aminoacids Related	Lenticin	TrpBetaine	7.1475	0.871529	0.478	0.395	0.572	0.76	0.683	0.815	0.2554	0.094	0.259005	1	0.15875	0.205	0.514875	1	0.18556	0.111	0.25587	1	0.32185	0.506	0.387	0.551	0.565	0.654	0.875	0.02638	0.045	0.122915	1	0.15068	0.148	0.370153	1	0.0075309	0.103	0.247238	1	0.056475	0.74	0.743	0.678	0.744	0.642	0.804	0.016507
Aminoacids	Tyrosine	Tyr	6.23207	0.0648912	81.567	17.191	84.933	17.869	83.633	18.127	0.22746	3.366	0.0583396	1	0.80148	2.066	0.0360867	1	0.38395	-1.3	-0.0222529	1	0.31508	72.092	10.765	75.967	11.675	75.225	17.208	0.89212	3.875	0.0755337	1	0.50525	3.133	0.061373	1	0.64447	-0.742	-0.0141606	1	0.50411	70.05	14.039	72.78	18.072	71.02	11.413	0.20388
Nucleobases Related	Xanthine	Xanthine	6.38738	0.360658	0.446	0.072	0.408	0.066	0.448	0.094	0.45808	-0.038	-0.128475	1	1.863	0.002	0.00645502	1	0.034571	0.04	0.13493	1	1.5108	0.456	0.085	0.451	0.091	0.442	0.085	0.54881	-0.005	-0.0159064	1	0.15096	-0.014	-0.0449875	1	0.64672	-0.009	-0.0290811	1	0.4072	0.406	0.096	0.411	0.119	0.366	0.08	0.028473
legend
log2 fold-change (log2FC) ≥ 1
log2 fold-change (log2FC) ≤ -1
VIP > 1,0
VIP > 1,5
level of significance, p ≤ 0.05
BNF, Bonferroni correction
SD, standard deviation
CGS, control group strength condition
CGE, control group endurance condition
0, first measurement/visit
1, second measurement/visit
2, third measurement/visit
[truncated: 31 more columns]
